# Supplementary material for: Bio-oil Fractionation According to Polarity and Molecular Size: Characterization and Application as Antioxidants
Source: Energy Fuels. 2024 Sep 25;38(19):18688–704. doi: 10.1021/acs.energyfuels.4c02641 (PMC11460040; doi:10.1021/acs.energyfuels.4c02641)
Supplement: Supplementary file 2 — ef4c02641_si_002.xlsx [file ef4c02641_si_002.xlsx]

## Sheet: WS-DCMS
WS-DCMS										WS-DCMS-T										WS-DCMS-D										WS-DCMS-M
Compound	Mw	Molecular formula	C	H	N	O	Si	nº n_benz	RRF	Compound	Mw	Molecular formula	C	H	N	O	Si	nº n_benz	RRF	Compound	Mw	Molecular formula	C	H	N	O	Si	nº n_benz	RRF	Compound	MW	Molecular formula	C	H	N	O	Si	nº n_benz	RRF
2-Methylpropanoic acid, TMS derivative	160.286	C7H16O2Si	18	16		2	1	0	0.969907	2-Methylpropanoic acid, TMS derivative	160.286	C7H16O2Si	18	16		2	1	0	0.969907	Toluene	92.1384	C7H8	7	8		0	0	1	1	Toluene	92.1384	C7H8	7	8		0	0	1	1
Toluene	92.1384	C7H8	7	8		0	0	1	1	Toluene	92.1384	C7H8	7	8		0	0	1	1	Methyl isovanillate, TMS derivative	220.351	C15H24O	15	24		1	0	1	1.32479	3-Ethylphenol, TMS derivative	194.345	C11H18OSi	11	18	0	1	1	2	1.40179
Methyl isovanillate, TMS derivative	220.351	C15H24O	15	24		1	0	1	1.32479	Methyl isovanillate, TMS derivative	220.351	C15H24O	15	24		1	0	1	1.32479	3-Ethylphenol, TMS derivative	194.345	C11H18OSi	11	18	0	1	1	2	1.40179	Chavicol TMS	206.113	C12H18OSi	12	18	0	1	1	1	1.52539
Cholestano[7,8-a]cyclobutane, 3-methoxy-6-oxo-2'-methylene-	454.7	C31H50O2	31	50		2	0	0	1.39252	Cholestano[7,8-a]cyclobutane, 3-methoxy-6-oxo-2'-methylene-	454.7	C31H50O2	31	50		2	0	0	1.39252	1-Hexadecanol, TMS derivative	314.622	C19H42OSi	19	42	0	1	1	0	1.41693	2,5-Dimethylphenol, TMS derivative	194.345	C11H18OSi	11	18		1	1	1	1.53101
.delta.-Tocopherol, TMS derivative	474.834	C30H54O2Si	30	54		2	1	1	1.39404	.delta.-Tocopherol, TMS derivative	474.834	C30H54O2Si	30	54		2	1	1	1.39404	Diethylstilbestrol, 2TMS derivative	412.712	C24H36O2Si2	24	36		2	2	2	1.49593	2,6-Dimethylphenol, TMS derivative	194.345	C11H18OSi	11	18		1	1	1	1.53101
3-Ethylphenol, TMS derivative	194.345	C11H18OSi	11	18	0	1	1	2	1.40179	3-Ethylphenol, TMS derivative	194.345	C11H18OSi	11	18	0	1	1	2	1.40179	Cyclohexene, 3-butyl-3-methyl-1-trimethylsilyloxy-	240.191	C14H28OSi	14	28	0	1	1	0	1.52975	o-Cresol, TMS derivative	180.319	C10H16OSi	10	16		1	1	1	1.56376
2-cyclopropen-1-one, 2-[5-methoxy-2-(2-methoxy-1-naphthalenyl)-6-propyl-3-benzofuranyl]-3-(2,4,6-trimethylphenyl)-	516.23	C35H32O4	35	32		4	0	4	1.40494	2-cyclopropen-1-one, 2-[5-methoxy-2-(2-methoxy-1-naphthalenyl)-6-propyl-3-benzofuranyl]-3-(2,4,6-trimethylphenyl)-	516.23	C35H32O4	35	32		4	0	4	1.40494	5,8,11-Eicosatriynoic acid, TMS derivative	372.248	C23H36O2Si	23	36	0	2	1	0	1.54698	m-Cresol, TMS derivative	180.319	C10H16OSi	10	16		1	1	1	1.56376
1-Hexadecanol, TMS derivative	314.622	C19H42OSi	19	42		1	1	0	1.41693	1-Hexadecanol, TMS derivative	314.622	C19H42OSi	19	42		1	1	0	1.41693	Epimethendiol-diOTMS	448.319	C26H48O2Si2	26	48	0	2	2	0	1.54846	Phenol, TMS derivative	166.292	C9H14OSi	9	14		1	1	1	1.60385
1-Dodecanol, TMS derivative	258.238	C15H34OSi	15	34	0	1	1	0	1.47117	1-Dodecanol, TMS derivative	258.238	C15H34OSi	15	34	0	1	1	0	1.47117	5.alpha.-Androstan-2.alpha.-methyl-3.alpha.-ol-17-one, di-trimethyls ilyl	448.319	C26H48O2Si2	26	48	0	2	2	0	1.54846	Cyclohexene, 3-ethyl-1-trimethylsilyloxy	198.144	C11H22OSi	11	22	0	1	1	0	1.62241
5,8,11-Eicosatriynoic acid, TMS derivative	372.248	C23H36O2Si	23	36	0	2	1	1	1.47524	5,8,11-Eicosatriynoic acid, TMS derivative	372.248	C23H36O2Si	23	36	0	2	1	1	1.47524	2,4'-Methylenediphenol, 2TMS derivative	344.595	C19H28O2Si2	19	28		2	2	2	1.55787	Cyclohexene, 3,3-dimethyl-1-(trimethylsilyloxy)-	198.144	C11H22OSi	11	22	0	1	1	0	1.62241
Dehydroabietic acid, TMS derivative	372.616	C23H36O2Si	23	36		2	1	1	1.4767	Dehydroabietic acid, TMS derivative	372.616	C23H36O2Si	23	36		2	1	1	1.4767	Tridecanoic acid, TMS derivative	286.526	C16H34O2Si	16	34	0	2	1	0	1.59261	Eugenol TMS	236.382	C13H20O2Si	13	20		2	1	1	1.65368
Diethylstilbestrol, 2TMS derivative	412.225	C24H36O2Si2	24	36		2	2	2	1.49417	Diethylstilbestrol, 2TMS derivative	412.225	C24H36O2Si2	24	36		2	2	2	1.49417	1,4-Androstadien-3,17-dione, di-trimethylsilyl	428.257	C25H40O2Si2	25	40	0	2	2	0	1.6006	Isoeugenol, TMS derivative	236.382	C13H20O2Si	13	20		2	1	1	1.65368
4-Isopropylphenol, TMS derivative	208.128	C12H20OSi	12	20	0	1	1	1	1.50201	4-Isopropylphenol, TMS derivative	208.128	C12H20OSi	12	20	0	1	1	1	1.50201	4,4-Dimethyl-2-pentanol, TMS derivative	188.382	C10H24OSi	10	24	0	1	1	0	1.60471	Cyclohexene, 3-methyl-1-(trimethylsilyloxy)-	184.128	C10H20OSi	10	20	0	1	1	0	1.6663
Chavicol TMS	206.113	C12H18OSi	12	18	0	1	1	1	1.52539	Chavicol TMS	206.113	C12H18OSi	12	18	0	1	1	1	1.52539	Cyclohexene, 3-ethyl-1-trimethylsilyloxy	198.144	C11H22OSi	11	22	0	1	1	0	1.62241	1-Monopalmitin, 2TMS derivative	474.865	C25H54O4Si2	25	54	0	4	2	0	1.67164
2,5-Dimethylphenol, TMS derivative	194.345	C11H18OSi	11	18		1	1	1	1.53101	2,5-Dimethylphenol, TMS derivative	194.345	C11H18OSi	11	18		1	1	1	1.53101	Eugenol, TMS derivative	236.382	C13H20O2Si	13	20		2	1	1	1.65368	p-Coumaric alcohol, 2TMS derivative	294.147	C15H26O2Si2	15	26	0	2	2	1	1.69712
7,10,13,16-Docosatetraenoic acid, (Z)-, TMS derivative	404.701	C25H44O2Si	25	44		4	1	0	1.53782	7,10,13,16-Docosatetraenoic acid, (Z)-, TMS derivative	404.701	C25H44O2Si	25	44		4	1	0	1.53782	Cyclohexene, 3-methyl-1-(trimethylsilyloxy)-	184.128	C10H20OSi	10	20	0	1	1	0	1.6663	2-Methoxy-5-methylphenol, TMS derivative	210.345	C11H18O2Si	11	18		2	1	1	1.70826
5,8,11-Eicosatriynoic acid, TMS derivative	372.248	C23H36O2Si	23	36	0	2	1	0	1.54698	5,8,11-Eicosatriynoic acid, TMS derivative	372.248	C23H36O2Si	23	36	0	2	1	0	1.54698	p-Coumaric alcohol, 2TMS derivative	294.147	C15H26O2Si2	15	26	0	2	2	1	1.69712	2-Hydroxyphenethyl alcohol, 2TMS derivative	282.147	C14H26O2Si2	14	26	0	2	2	1	1.70854
5.alpha.-Androstan-2.alpha.-methyl-3.alpha.-ol-17-one, di-trimethyls ilyl	448.319	C26H48O2Si2	26	48	0	2	2	0	1.54846	5.alpha.-Androstan-2.alpha.-methyl-3.alpha.-ol-17-one, di-trimethyls ilyl	448.319	C26H48O2Si2	26	48	0	2	2	0	1.54846	Vanillic Acid, 2TMS derivative	254.17	C14H26O2Si	14	26	0	2	1	0	1.69716	3'-Hydroxyacetophenone, TMS derivative	208.092	C11H16O2Si	11	16	0	2	1	1	1.73862
2,4'-Methylenediphenol, 2TMS derivative	344.595	C19H28O2Si2	19	28		2	2	2	1.55787	2,4'-Methylenediphenol, 2TMS derivative	344.595	C19H28O2Si2	19	28		2	2	2	1.55787	2-Methoxy-5-methylphenol, TMS derivative	210.345	C11H18O2Si	11	18	0	2	1	1	1.70826	3-Methylcatechol, 2TMS derivative	268.131	C13H24O2Si2	13	24	0	2	2	1	1.74665
o-Cresol, TMS derivative	180.319	C10H16OSi	10	16		1	1	1	1.56376	o-Cresol, TMS derivative	180.319	C10H16OSi	10	16		1	1	1	1.56376	2-Hydroxyphenethyl alcohol, 2TMS derivative	282.147	C14H26O2Si2	14	26	0	2	2	1	1.70854	Guaiacol, TMS derivative	196.318	C10H16O2Si	10	16		2	1	1	1.76061
m-Cresol, TMS derivative	180.319	C10H16OSi	10	16		1	1	1	1.56376	m-Cresol, TMS derivative	180.319	C10H16OSi	10	16		1	1	1	1.56376	(2-(tert-Butyl)-4-methoxyphenoxy)trimethylsilane	252.155	C14H24O2Si	14	24	0	2	1	0	1.72336	Catechol, 2TMS derivative	254.473	C12H22O2Si2	12	22		2	2	1	1.79353
p-Cresol, TMS derivative	180.319	C10H16OSi	10	16		1	1	1	1.56376	p-Cresol, TMS derivative	180.319	C10H16OSi	10	16		1	1	1	1.56376	δ-Tocopherol, TMS derivative	474.389	C30H54O2Si	30	54	0	2	1	1	1.73411	Benzoic Acid, TMS derivative	194.076	C10H14O2Si	10	14	0	2	1	1	1.79601
7-Oxodehydroabietic acid, trimethylsilyl ester	386.228	C23H34O3Si	23	34		3	1	1	1.57593	7-Oxodehydroabietic acid, trimethylsilyl ester	386.228	C23H34O3Si	23	34		3	1	1	1.57593	4-Isopropylphenol, TMS derivative	208.092	C11H16O2Si	11	16	0	2	1	1	1.73862	p-Trimethylsilyloxyphenyl-bis(trimethylsilyloxy)ethane	370.7	C17H34O3Si3	17	34	0	3	3	1	1.82305
Ethyl 4-hydroxyphenylacetate, TMS derivative	368.584	C23H32O2Si	23	32		2	1	0	1.57692	Ethyl 4-hydroxyphenylacetate, TMS derivative	368.584	C23H32O2Si	23	32		2	1	0	1.57692	4-Methylcatechol, 2TMS derivative	268.131	C13H24O2Si2	13	24	0	2	2	1	1.74665	Acetamide, N,N-diethyl-	115.17	C6H13NO	6	13	1	1	0	0	1.839
1,4-Androstadien-3,17-dione, di-trimethylsilyl	428.257	C25H40O2Si2	25	40	0	2	2	0	1.6006	1,4-Androstadien-3,17-dione, di-trimethylsilyl	428.257	C25H40O2Si2	25	40	0	2	2	0	1.6006	2-cyclopropen-1-one, 2-[5-methoxy-2-(2-methoxy-1-naphthalenyl)-6-propyl-3-benzofuranyl]-3-(2,4	516.23	C35H32O4	35	32		4	0	4	1.74931	Acetovanillone, TMS derivative	238.355	C12H18O3Si	12	18	0	3	1	1	1.8693
18-O-Feruloyloxyoctadec-9-enoic acid, methyl ester, trimethylsilyl ether	560.353	C32H52O6Si	32	52	0	3	1	1	1.60225	18-O-Feruloyloxyoctadec-9-enoic acid, methyl ester, trimethylsilyl ether	560.353	C32H52O6Si	32	52	0	3	1	1	1.60225	Guaiacol, TMS derivative	196.318	C10H16O2Si	10	16		2	1	1	1.76061	Methyl 4-hydroxyphenylacetate, TMS	238.359	C12H18O3Si	12	18	0	3	1	1	1.86933
Phenol, TMS derivative	166.292	C9H14OSi	9	14		1	1	1	1.60385	Phenol, TMS derivative	166.292	C9H14OSi	9	14		1	1	1	1.60385	2-Oxooctanoic acid, TMS derivative	196.318	C10H16O2Si	10	16		2	1	1	1.76061	2-Heptenoic acid, (E)-, TMS derivative	200.123	C10H20O2Si	10	20	0	2	1	0	1.87564
4-Estren-3,17-dione, di-trimethylsilyl	416.7	C24H40O2Si2	24	40		2	2	0	1.60653	4-Estren-3,17-dione, di-trimethylsilyl	416.7	C24H40O2Si2	24	40		2	2	0	1.60653	3-Vanilpropanol, bis(trimethylsilyl)-	326.58	C16H30O3Si2	16	30		3	2	1	1.76922	2-Hydroxybenzeneacetic acid, 2TMS derivative	296.51	C14H24O3Si2	14	24	0	3	2	1	1.87797
Valerenic acid, TMS	306.515	C18H30O2Si	18	30		2	1	0	1.61851	Valerenic acid, TMS	306.515	C18H30O2Si	18	30		2	1	0	1.61851	Catechol, 2TMS derivative	254.473	C12H22O2Si2	12	22		2	2	1	1.79353	2,6-Dihydroxyacetophenone, 2TMS derivative	296.51	C14H24O3Si2	14	24	0	3	2	1	1.87797
Cyclohexene, 3-ethyl-1-trimethylsilyloxy	198.144	C11H22OSi	11	22	0	1	1	0	1.62241	Cyclohexene, 3-ethyl-1-trimethylsilyloxy	198.144	C11H22OSi	11	22	0	1	1	0	1.62241	Benzoic Acid, TMS derivative	194.076	C10H14O2Si	10	14	0	2	1	1	1.79601	Syringol, TMS derivative	226.103	C11H18O3Si	11	18	0	3	1	1	1.89479
2-Hydroxybenzeneacetic acid, 2TMS	198.144	C11H22OSi	11	22	0	1	1	0	1.62241	2-Hydroxybenzeneacetic acid, 2TMS	198.144	C11H22OSi	11	22	0	1	1	0	1.62241	Homovanillyl alcohol, 2TMS derivative	312.158	C15H28O3Si2	15	28	0	3	2	1	1.80477	Azetidine, 1-acetyl-2-methyl-	113.084	C6H11NO	6	11	1	1	0	0	1.91083
Eugenol, TMS derivative	236.382	C13H20O2Si	13	20		2	1	1	1.65368	Eugenol, TMS derivative	236.382	C13H20O2Si	13	20		2	1	1	1.65368	Ethyl mandelate, TMS derivative	252.118	C13H20O3Si	13	20	0	3	1	1	1.812	Vanillin, TMS derivative	224.328	C11H16O3Si	11	16		3	1	1	1.93583
Isoeugenol, TMS derivative	236.382	C13H20O2Si	13	20		2	1	1	1.65368	Isoeugenol, TMS derivative	236.382	C13H20O2Si	13	20		2	1	1	1.65368	1-(Trimethylsiloxy)-2-methoxy-4-(1-trimethylsiloxyethenyl)-benzene	310.142	C15H26O3Si2	15	26	0	3	2	1	1.82957	Trimethylsilyl O-(trimethylsilyl)isohomovanillate	326.137	C15H26O4Si2	15	26	0	4	2	1	1.96811
Cyclohexene, 3-methyl-1-(trimethylsilyloxy)-	184.128	C10H20OSi	10	20	0	1	1	0	1.6663	Cyclohexene, 3-methyl-1-(trimethylsilyloxy)-	184.128	C10H20OSi	10	20	0	1	1	0	1.6663	Heptanoic acid, TMS derivative	202.139	C10H22O2Si	10	22	0	2	1	0	1.83525	Formamide, N,N-diethyl-	101.147	C5H11NO	5	11	1	1			1.98333
2,5-Furandione, 3-dodecyl-	266.38	C16H26O3	16	26		3	0	0	1.67911	2,5-Furandione, 3-dodecyl-	266.38	C16H26O3	16	26		3	0	0	1.67911	Acetamide, N,N-diethyl-	115.17	C6H13NO	6	13	1	1	0	0	1.839	N-Methylpropionamide, trimethylsilyl derivative	159.27	C7H17NOSi	7	17	1	2	1	0	2.05321
p-Coumaric alcohol, 2TMS derivative	294.147	C15H26O2Si2	15	26	0	2	2	1	1.69712	p-Coumaric alcohol, 2TMS derivative	294.147	C15H26O2Si2	15	26	0	2	2	1	1.69712	2-Ketohexanoic acid, trimethylsilyl ester	282.52	C14H26O2Si2	14	26	0	2	2	0	1.84126	Maltol, TMS derivative	198.291	C9H14O3Si	9	14		3	1	1	2.06397
2-Methoxy-5-methylphenol, TMS derivative	210.345	C11H18O2Si	11	18		2	1	1	1.70826	2-Methoxy-5-methylphenol, TMS derivative	210.345	C11H18O2Si	11	18		2	1	1	1.70826	Coniferyl aldehyde, TMS derivative	250.103	C13H18O3Si	13	18	0	3	1	1	1.84316	Kojic acid, 2TMS derivative	286.472	C12H22O4Si2	12	22	0	4	2	1	2.1335
2-Hydroxyphenethyl alcohol, 2TMS derivative	282.147	C14H26O2Si2	14	26	0	2	2	1	1.70854	2-Hydroxyphenethyl alcohol, 2TMS derivative	282.147	C14H26O2Si2	14	26	0	2	2	1	1.70854	m-Coumaric acid, 2TMS derivative	308.126	C15H24O3Si2	15	24		3	2	1	1.8554
Pregn-4-ene-3,20-dione, 11,21-bis[(trimethylsilyl)oxy]-, bis(O-methyloxime), (11β)-	548.347	C29H52N2O4Si2	29	52	2	4	2	0	1.74337	Pregn-4-ene-3,20-dione, 11,21-bis[(trimethylsilyl)oxy]-, bis(O-methyloxime), (11β)-	548.347	C29H52N2O4Si2	29	52	2	4	2	0	1.74337	2'-Hydroxy-4'-methoxyacetophenone, TMS derivative	238.103	C12H18O3Si	12	18	0	3	1	1	1.86732
Methyl 23-hydroxycholate tetrakis(trimethylsilyl)-	726.456	C37H74O6Si4	37	74		6	4	0	1.74438	Methyl 23-hydroxycholate tetrakis(trimethylsilyl)-	726.456	C37H74O6Si4	37	74		6	4	0	1.74438	9-Octadecenoic acid (Z)-, methyl ester	296.144	C15H24O4Si	15	24	0	4	1	1	1.86737
3-Methylcatechol, 2TMS derivative	268.131	C13H24O2Si2	13	24	0	2	2	1	1.74665	3-Methylcatechol, 2TMS derivative	268.131	C13H24O2Si2	13	24	0	2	2	1	1.74665	Acetovanillone, TMS derivative	238.355	C12H18O3Si	12	18		3	1	1	1.8693
9,12-Octadecadienoic acid, methyl ester	352.627	C19H34O2	19	34		2	0	0	1.75629	9,12-Octadecadienoic acid, methyl ester	352.627	C19H34O2	19	34		2	0	0	1.75629	2-Hydroxyhippuric acid, 2TMS derivative	238.355	C12H18O3Si	12	18		3	1	1	1.8693
Guaiacol, TMS derivative	196.318	C10H16O2Si	10	16		2	1	1	1.76061	Guaiacol, TMS derivative	196.318	C10H16O2Si	10	16		2	1	1	1.76061	3,4-Dihydroxyphenylpropionic acid	354.168	C17H30O4Si2	17	30	0	4	2	1	1.87424
3-Vanilpropanol, bis(trimethylsilyl)-	326.58	C16H30O3Si2	16	30	0	3	2	1	1.76922	3-Vanilpropanol, bis(trimethylsilyl)-	326.58	C16H30O3Si2	16	30	0	3	2	1	1.76922	Syringol, TMS derivative	226.103	C11H18O3Si	11	18	0	3	1	1	1.89479
Octanoic acid, TMS derivative	216.155	C11H24O2Si	11	24	0	2	1	0	1.7751	Octanoic acid, TMS derivative	216.155	C11H24O2Si	11	24	0	2	1	0	1.7751	Azetidine, 1-acetyl-2-methyl-	113.084	C6H11NO	6	11	1	1	0	0	1.91083
5-Allyl-1-methoxy-2,3-dihydroxybenzene, di(trimethylsilyl) ether	324.158	C16H28O3Si2	16	28	0	3	2	1	1.7895	5-Allyl-1-methoxy-2,3-dihydroxybenzene, di(trimethylsilyl) ether	324.158	C16H28O3Si2	16	28	0	3	2	1	1.7895	Hexanoic acid, TMS derivative	188.339	C9H20O2Si	9	20		2	1	0	1.9118
Matairesinol, (3R-E)-, 2TMS derivative	502.221	C26H38O6Si2	26	38	0	6	2	2	1.79059	Matairesinol, (3R-E)-, 2TMS derivative	502.221	C26H38O6Si2	26	38	0	6	2	2	1.79059	3-(4-Hydroxy-3-methoxyphenyl)propionic acid, 2TMS derivative	340.153	C16H28O4Si2	16	28	0	4	2	1	1.91809
Catechol, 2TMS derivative	254.473	C12H22O2Si2	12	22		2	2	1	1.79353	Catechol, 2TMS derivative	254.473	C12H22O2Si2	12	22		2	2	1	1.79353	Ethyl homovanillate, TMS derivative	282.129	C14H22O4Si	14	22		4	1	1	1.91976
Pregnane-3,20-dione, 17-[(trimethy lsilyl)oxy]-, bis(O-methyloxime), (5.beta.)-	639.1	C32H62N2O5Si3	32	62	2	5	3	0	1.79432	Pregnane-3,20-dione, 17-[(trimethy lsilyl)oxy]-, bis(O-methyloxime), (5.beta.)-	639.1	C32H62N2O5Si3	32	62	2	5	3	0	1.79432	2-Methoxymandelic acid, ethyl ester, TMS	282.41	C14H22O4Si	14	22		4	1	1	1.92167
Benzoic Acid, TMS derivative	194.076	C10H14O2Si	10	14	0	2	1	1	1.79601	Benzoic Acid, TMS derivative	194.076	C10H14O2Si	10	14	0	2	1	1	1.79601	Vanillin, TMS derivative	224.328	C11H16O3Si	11	16		3	1	1	1.93583
(2-(tert-Butyl)-4-methoxyphenoxy)trimethylsilane	252.155	C14H24O2Si	14	20	0	2	1	0	1.80855	(2-(tert-Butyl)-4-methoxyphenoxy)trimethylsilane	252.155	C14H24O2Si	14	20	0	2	1	0	1.80855	Isovanillin, TMS derivative	224.328	C11H16O3Si	11	16		3	1	1	1.93583
Methyl 9,11,15-trihydroxy-6-oxoprost-13-en-1-oate, (9α,11α,13E,15S)-, 3TMS derivative	600.37	C30H60O6Si3	30	60	0	6	3	0	1.8117	Methyl 9,11,15-trihydroxy-6-oxoprost-13-en-1-oate, (9α,11α,13E,15S)-, 3TMS derivative	600.37	C30H60O6Si3	30	60	0	6	3	0	1.8117	9,12-Octadecadienoic acid, methyl ester	224.328	C11H16O3Si	11	16		3	1	1	1.93583
Ethyl mandelate, TMS derivative	252.118	C13H20O3Si	13	20	0	3	1	1	1.812	Ethyl mandelate, TMS derivative	252.118	C13H20O3Si	13	20	0	3	1	1	1.812	N-Methylpropionamide, trimethylsil derivative	159.27	C7H17NOSi	7	17	1	1	1	0	1.9572
1-(Trimethylsiloxy)-2-methoxy-4-(1-trimethylsiloxyethenyl)-benzene	310.142	C15H26O3Si2	15	26	0	3	2	1	1.82957	1-(Trimethylsiloxy)-2-methoxy-4-(1-trimethylsiloxyethenyl)-benzene	310.142	C15H26O3Si2	15	26	0	3	2	1	1.82957	1H-Indole-2,3-dione, 5-heptyl-1-(trimethylsilyl)-, 3-[O-(trimethylsilyl)oxime]	404.6	C20H28O5Si2	20	28		5	2	1	1.96159
Acetamide, N,N-diethyl-	115.17	C6H13NO	6	13	1	1	0	0	1.839	Acetamide, N,N-diethyl-	115.17	C6H13NO	6	13	1	1	0	0	1.839	7-Oxodehydroabietic acid, trimethylsilyl ester	386.228	C23H34O3Si	23	34		3	1	1	1.96221
2-Ketohexanoic acid, trimethylsilyl ester	282.52	C14H26O2Si2	14	26	0	2	2	0	1.84126	2-Ketohexanoic acid, trimethylsilyl ester	282.52	C14H26O2Si2	14	26	0	2	2	0	1.84126	Trimethylsilyl O-(trimethylsilyl)isohomovanillate	326.137	C15H26O4Si2	15	26	0	4	2	1	1.96811
Coniferyl aldehyde, TMS derivative	250.366	C13H18O3Si	13	18		3	1	1	1.8451	Coniferyl aldehyde, TMS derivative	250.366	C13H18O3Si	13	18		3	1	1	1.8451	Homovanillic Acid, 2TMS derivative	326.536	C15H26O4Si2	15	26	0	4	2	1	1.97051
3-Hydroxy-4-methoxyphenylpropionic	296.144	C15H24O4Si	15	24	0	4	1	1	1.86737	3-Hydroxy-4-methoxyphenylpropionic	296.144	C15H24O4Si	15	24	0	4	1	1	1.86737	Methyl homovanillate, TMS derivative	268.113	C13H20O4Si	13	20	0	4	1	1	1.98114
Acetovanillone, TMS derivative	238.355	C12H18O3Si	12	18		3	1	1	1.8693	Acetovanillone, TMS derivative	238.355	C12H18O3Si	12	18		3	1	1	1.8693	Acetic acid, [4-methoxy-3-(trimethylsiloxy)phenyl]-, methyl ester	268.113	C13H20O4Si	13	20	0	4	1	1	1.98114
3,4-Dihydroxyphenylpropionic acid	354.168	C17H30O4Si2	17	30		4	2	1	1.87424	3,4-Dihydroxyphenylpropionic acid	354.168	C17H30O4Si2	17	30		4	2	1	1.87424	Formamide, N,N-diethyl-	101.147	C5H11NO	5	11	1	1	0	0	1.98333
2,5-Dihydroxyacetophenone, 2TMS derivative	296.126	C14H24O3Si2	14	24	0	3	2	1	1.87554	2,5-Dihydroxyacetophenone, 2TMS derivative	296.126	C14H24O3Si2	14	24	0	3	2	1	1.87554	1-Monopalmitin, 2TMS derivative	474.865	C25H54O4Si2	25	54	0	4	2	1	1.99903
2-Heptenoic acid, (E)-, TMS derivative	200.123	C10H20O2Si	10	20	0	2	1	0	1.87564	2-Heptenoic acid, (E)-, TMS derivative	200.123	C10H20O2Si	10	20	0	2	1	0	1.87564	4-Estren-3,17-dione, di-trimethylsilyl	416.7	C24H40O2Si2	24	40		2	2	0	2.00031
2,5-Dihydroxyacetophenone, 2TMS derivative	296.51	C14H24O3Si2	14	24		3	2	1	1.87797	2,5-Dihydroxyacetophenone, 2TMS derivative	296.51	C14H24O3Si2	14	24		3	2	1	1.87797	2-Oxooctanoic acid, TMS derivative	230.134	C11H22O3Si	11	22	0	3	1	0	2.00957
Syringol, TMS derivative	226.103	C11H18O3Si	11	18	0	3	1	1	1.89479	Syringol, TMS derivative	226.103	C11H18O3Si	11	18	0	3	1	1	1.89479	Azelaic acid, 2TMS derivative	332.184	C15H32O4Si2	15	32	0	4	2	0	2.02123
Hexanoic acid, TMS derivative	188.339	C9H20O2Si	9	20		2	1	0	1.9118	Hexanoic acid, TMS derivative	188.339	C9H20O2Si	9	20		2	1	0	1.9118	Dehydroabietic acid, TMS derivative	502.918	C27H58O4Si2	27	58		4	2	0	2.03753
Ethanamine, 2TMS derivative	205.445	C8H23NSi2	8	23	1	0	2	0	1.91329	Ethanamine, 2TMS derivative	205.445	C8H23NSi2	8	23	1	0	2	0	1.91329	Syringaldehyde, TMS derivative	254.354	C12H18O4Si	12	18		4	1	1	2.05614
Ethyl homovanillate, TMS derivative	282.129	C14H22O4Si	14	22	0	4	1	1	1.91976	Ethyl homovanillate, TMS derivative	282.129	C14H22O4Si	14	22	0	4	1	1	1.91976	5-Methyldocosane	254.354	C12H18O4Si	12	18		4	1	1	2.05614
3-(4-Hydroxy-3-methoxyphenyl)propionic acid, 2TMS derivative	340.562	C16H28O4Si2	16	28		4	2	1	1.9204	3-(4-Hydroxy-3-methoxyphenyl)propionic acid, 2TMS derivative	340.562	C16H28O4Si2	16	28		4	2	1	1.9204	Maltol, TMS derivative	198.071	C9H14O3Si	9	14		3	1	1	2.06168
2-Methoxymandelic acid, ethyl ester, TMS	282.41	C14H22O4Si	14	22		4	1	1	1.92167	2-Methoxymandelic acid, ethyl ester, TMS	282.41	C14H22O4Si	14	22		4	1	1	1.92167	18-O-Feruloyloxyoctadec-9-enoic acid, methyl ester, trimethylsilyl ether	560.353	C32H52O6Si	32	52	0	6	1	1	2.0623
Salicylic acid, 2TMS derivative	282.111	C13H22O3Si2	13	22	0	3	2	1	1.92882	Salicylic acid, 2TMS derivative	282.111	C13H22O3Si2	13	22	0	3	2	1	1.92882	2-Pentenoic acid, (E)-, TMS derivative	172.092	C8H16O2Si	8	16	0	2	1	0	2.06245
Vanillin, TMS derivative	224.328	C11H16O3Si	11	16		3	1	1	1.93583	Vanillin, TMS derivative	224.328	C11H16O3Si	11	16		3	1	1	1.93583	Uracil, 2TMS derivative	256.106	C10H20N2O2Si2	10	20	2	2	2	1	2.07788
Methyl salicylate, TMS derivative	224.328	C11H16O3Si	11	16		3	1	1	1.93583	Methyl salicylate, TMS derivative	224.328	C11H16O3Si	11	16		3	1	1	1.93583	4,6-Diketooctanoic acid,O,O'- bis(trimethylsilyl)	316.54	C14H28O4Si2	14	28		4	2	0	2.12054
1H-Indole-2,3-dione, 5-heptyl-1-(trimethylsilyl)-, 3-[O-(trimethylsilyl)oxime]	404.6	C20H28O5Si2	20	28		5	2	1	1.96159	1H-Indole-2,3-dione, 5-heptyl-1-(trimethylsilyl)-, 3-[O-(trimethylsilyl)oxime]	404.6	C20H28O5Si2	20	28		5	2	1	1.96159	Kojic acid, 2TMS derivative	286.472	C12H22O4Si2	12	22	0	4	2	1	2.1335
Trimethylsilyl O-(trimethylsilyl)isohomovanillate	326.137	C15H26O4Si2	15	26	0	4	2	1	1.96811	Trimethylsilyl O-(trimethylsilyl)isohomovanillate	326.137	C15H26O4Si2	15	26	0	4	2	1	1.96811	5,6-Dihydro-5-methyluracil, 2TMS derivative	272.138	C11H24N2O2Si2	11	24	2	2	2	0	2.14915
Homovanillic Acid, 2TMS derivative	326.137	C15H26O4Si2	15	26	0	4	2	1	1.96811	Homovanillic Acid, 2TMS derivative	326.137	C15H26O4Si2	15	26	0	4	2	1	1.96811	Pregn-4-ene-3,20-dione, 11,21-bis[(trimethylsilyl)oxy]-, bis(O-methyloxime), (11β)-	548.386	C29H52N2O4Si2	29	52	2	4	2	0	2.17085
Methyl 4-hydroxyphenylacetate, TMS derivative	212.087	C10H16O3Si	10	16	0	3	1	1	1.96923	Methyl 4-hydroxyphenylacetate, TMS derivative	212.087	C10H16O3Si	10	16	0	3	1	1	1.96923	Methyl 23-hydroxycholate tetrakis(trimethylsilyl)-	726.456	C37H74O6Si4	37	74		6	4	0	2.17195
Methyl homovanillate, TMS derivative	268.113	C13H20O4Si	13	20	0	4	1	1	1.98114	Methyl homovanillate, TMS derivative	268.113	C13H20O4Si	13	20	0	4	1	1	1.98114	3-Oxo-1-cyclohexene-1-carboxylic acid tms	212.087	C10H16O3Si	10	16	0	3	1	0	2.20926
Formamide, N,N-diethyl-	101.147	C5H11NO	5	11	1	1	0	0	1.98333	Formamide, N,N-diethyl-	101.147	C5H11NO	5	11	1	1	0	0	1.98333	Matairesinol, (3R-E)-, 2TMS derivative	502.221	C26H38O6Si2	26	38	0	6	2	2	2.22948
Pentanoic acid, TMS derivative	174.313	C8H18O2Si	8	18		2	1	0	2.00621	Pentanoic acid, TMS derivative	174.313	C8H18O2Si	8	18		2	1	0	2.00621	Methyltrioxitol, TMS derivative	236.381	C10H24O4Si	10	24		4	1	0	2.23048
5,6-Dihydro-5-methyluracil, 2TMS derivative	230.134	C11H22O3Si	11	22	0	3	1	0	2.00957	5,6-Dihydro-5-methyluracil, 2TMS derivative	230.134	C11H22O3Si	11	22	0	3	1	0	2.00957	Methyl 9,11,15-trihydroxy-6-oxoprost-13-en-1-oate, (9α,11α,13E,15S)-, 3TMS derivative	600.37	C30H60O6Si3	30	60	0	6	3	0	2.25577
3-Methyl-2-furoic acid, TMS derivative	198.29	C9H14O3Si	9	20	0	2	1	0	2.0128	3-Methyl-2-furoic acid, TMS derivative	198.29	C9H14O3Si	9	20	0	2	1	0	2.0128	Levoglucosan, 3TMS derivative	378.684	C15H34O5Si3	15	34		5	3	0	2.25859
o-Methoxymandelic acid, 2TMS derivative	326.536	C15H26O4Si	15	26		4	1	1	2.01522	o-Methoxymandelic acid, 2TMS derivative	326.536	C15H26O4Si	15	26		4	1	1	2.01522	3-Methyl-2-furoic acid, TMS derivative	198.29	C9H14O3Si	9	14	0	3	1	0	2.35021
3-Methyl-5-keto-3-hexenoic acid, O,O''- bis(trimethylsilyl) deriv	286.142	C13H26O3Si2	13	26	0	3	2	0	2.02291	3-Methyl-5-keto-3-hexenoic acid, O,O''- bis(trimethylsilyl) deriv	286.142	C13H26O3Si2	13	26	0	3	2	0	2.02291	Levulinic acid, TMS derivative	188.087	C8H16O3Si	8	16	0	3	1	0	2.36186
m-Coumaric acid, 2TMS derivative	332.583	C15H32O4Si2	15	32		4	2	0	2.02366	m-Coumaric acid, 2TMS derivative	332.583	C15H32O4Si2	15	32		4	2	0	2.02366	1,6-Anhydro-2,3-O-isopropylidene-β-D-mannopyranose, TMS derivative	274.124	C12H22O5Si	12	22	0	5	1	0	2.38182
Vanillic Acid, 2TMS derivative	312.121	C14H24O4Si2	14	24	0	4	2	1	2.02567	Vanillic Acid, 2TMS derivative	312.121	C14H24O4Si2	14	24	0	4	2	1	2.02567	Acrylic acid, TMS derivative	144.061	C6H12O2Si	6	12	0	2	1	0	2.39364
N-Methylpropionamide, trimethylsilyl derivative	159.27	C7H17NOSi	7	17	1	2	1	0	2.05321	N-Methylpropionamide, trimethylsilyl derivative	159.27	C7H17NOSi	7	17	1	2	1	0	2.05321	o-Methoxymandelic acid, 2TMS derivative	326.536	C15H26O4Si2	15	26		4	2	1	2.45351
Methyl vanillate, TMS derivative	254.097	C12H18O4Si	12	18	0	4	1	1	2.05406	Methyl vanillate, TMS derivative	254.097	C12H18O4Si	12	18	0	4	1	1	2.05406	1,4-Dioxan-2-ol, TMS derivative	176.087	C7H16O3Si	7	16	0	3	1	0	2.46436
Syringaldehyde, TMS derivative	254.097	C12H18O4Si	12	18		4	1	1	2.05406	Syringaldehyde, TMS derivative	254.097	C12H18O4Si	12	18		4	1	1	2.05406	Aconitic acid, (Z)-, 3TMS derivative	390.652	C15H30O6Si3	15	30		6	3	0	2.48875
4-Pentenoic acid, TMS derivative	172.092	C8H16O2Si	8	16	0	2	1	0	2.06245	4-Pentenoic acid, TMS derivative	172.092	C8H16O2Si	8	16	0	2	1	0	2.06245	2-Furoic acid, TMS derivative	184.265	C8H12O3Si	8	12	0	3	1	0	2.53308
2-Pentenoic acid, (E)-, TMS derivative	172.092	C8H16O2Si	8	16		2	1	0	2.06245	2-Pentenoic acid, (E)-, TMS derivative	172.092	C8H16O2Si	8	16		2	1	0	2.06245	2-Ketobutyric acid, TMS derivative	174.27	C7H14O3Si	7	14	0	3	1	0	2.56251
Maltol, TMS derivative	198.291	C9H14O3Si	9	14		3	1	1	2.06397	Maltol, TMS derivative	198.291	C9H14O3Si	9	14		3	1	1	2.06397	2(5H)-Furanone, 5-methyl-	98.0368	C5H6O2	5	6	0	2	0	0	2.58069
Uracil, 2TMS derivative	256.106	C10H20N2O2Si2	10	20	2	2	2	1	2.07788	Uracil, 2TMS derivative	256.106	C10H20N2O2Si2	10	20	2	2	2	1	2.07788	2(5H)-Furanone, 3-methyl-	98.1	C5H6O2	5	6	0	2	0	0	2.58235
Ethylene glycol, 2TMS derivative	206.43	C8H22O2Si2	8	22		2	2	0	2.11821	Ethylene glycol, 2TMS derivative	206.43	C8H22O2Si2	8	22		2	2	0	2.11821	2'-Deoxyinosine, tris(trimethylsilyl) derivative	468.204	C19H36N4O4Si3	19	36	4	4	3	0	2.77601
4,6-Diketooctanoic acid,O,O'- bis(trimethylsilyl)	316.54	C14H28O4Si2	14	28		4	2	0	2.12054	4,6-Diketooctanoic acid,O,O'- bis(trimethylsilyl)	316.54	C14H28O4Si2	14	28		4	2	0	2.12054	Bilobalide 2TMS	470.179	C21H34O8Si2	21	34	0	8	2	0	2.90299
Butyric Acid, TMS derivative	160.286	C7H16O2Si	7	16		2	1	0	2.1298	Butyric Acid, TMS derivative	160.286	C7H16O2Si	7	16		2	1	0	2.1298
Kojic acid, 2TMS derivative	286.472	C12H22O4Si2	12	22	0	4	2	1	2.1335	Kojic acid, 2TMS derivative	286.472	C12H22O4Si2	12	22	0	4	2	1	2.1335
5,6-Dihydro-5-methyluracil, 2TMS derivative	272.138	C11H24N2O2Si2	11	24	2	2	2	0	2.14915	5,6-Dihydro-5-methyluracil, 2TMS derivative	272.138	C11H24N2O2Si2	11	24	2	2	2	0	2.14915
Tris(trimethylsilyl)carbamate	277.58	C10H27NO2Si3	10	27	1	2	3	0	2.19085	Tris(trimethylsilyl)carbamate	277.58	C10H27NO2Si3	10	27	1	2	3	0	2.19085
trans-2-Trimethylsilyl-cyclopropane-1-carboxylic acid	158.27	C7H14O2Si	7	14		2	1	0	2.20393	trans-2-Trimethylsilyl-cyclopropane-1-carboxylic acid	158.27	C7H14O2Si	7	14		2	1	0	2.20393
3-Buten-2-one, 3-trimethylsilyloxy-	158.27	C7H14O2Si	7	14		2	1	0	2.20393	3-Buten-2-one, 3-trimethylsilyloxy-	158.27	C7H14O2Si	7	14		2	1	0	2.20393
Methacrylic acid, TMS derivative	158.27	C7H14O2Si	7	14		2	1	0	2.20393	Methacrylic acid, TMS derivative	158.27	C7H14O2Si	7	14		2	1	0	2.20393
Methyltrioxitol, TMS derivative	236.381	C10H24O4Si	10	24		4	1	0	2.23048	Methyltrioxitol, TMS derivative	236.381	C10H24O4Si	10	24		4	1	0	2.23048
2'-Deoxyinosine, tris(trimethylsilyl) derivative	468.77	C19H36N4O4Si3	19	36	4	4	3	0	2.23222	2'-Deoxyinosine, tris(trimethylsilyl) derivative	468.77	C19H36N4O4Si3	19	36	4	4	3	0	2.23222
Levoglucosan, 3TMS derivative	378.684	C15H34O5Si3	15	34		5	3	0	2.25859	Levoglucosan, 3TMS derivative	378.684	C15H34O5Si3	15	34		5	3	0	2.25859
D-(-)-Lactic acid, trimethylsilyl ether	234.44	C9H22O3Si2	9	22		3	2	0	2.30224	D-(-)-Lactic acid, trimethylsilyl ether	234.44	C9H22O3Si2	9	22		3	2	0	2.30224
Glycolic acid, 2TMS derivative	220.095	C8H20O3Si2	8	20	0	0	0	0	2.33481	Glycolic acid, 2TMS derivative	220.095	C8H20O3Si2	8	20	0	0	0	0	2.33481
Levulinic acid, TMS derivative	188.087	C8H16O3Si	8	16	0	3	1	0	2.36186	Levulinic acid, TMS derivative	188.087	C8H16O3Si	8	16	0	3	1	0	2.36186
1,6-Anhydro-2,3-O-isopropylidene-β-D-mannopyranose, TMS derivative	274.124	C12H22O5Si	12	22	0	5	1	0	2.38182	1,6-Anhydro-2,3-O-isopropylidene-β-D-mannopyranose, TMS derivative	274.124	C12H22O5Si	12	22	0	5	1	0	2.38182
Acrylic acid, TMS derivative	144.061	C6H12O2Si	6	12	0	2	1	0	2.39364	Acrylic acid, TMS derivative	144.061	C6H12O2Si	6	12	0	2	1	0	2.39364
2-Furoic acid, TMS derivative	184.056	C8H12O3Si	8	12	0	3	1	0	2.53021	2-Furoic acid, TMS derivative	184.056	C8H12O3Si	8	12	0	3	1	0	2.53021
2-Ketobutyric acid, TMS derivative	174.27	C7H14O3Si	7	14		3	1	0	2.56251	2-Ketobutyric acid, TMS derivative	174.27	C7H14O3Si	7	14		3	1	0	2.56251
2(5H)-Furanone, 3-methyl-	98.0368	C5H6O2	5	6	0	2	0	0	2.58069	2(5H)-Furanone, 3-methyl-	98.0368	C5H6O2	5	6	0	2	0	0	2.58069
Propanedioic acid, 2TMS derivative	248.424	C9H20O4Si2	9	20		4	2	0	2.6266	Propanedioic acid, 2TMS derivative	248.424	C9H20O4Si2	9	20		4	2	0	2.6266
Oxalic acid, 2TMS derivative	234.397	C8H18O4Si2	8	18		4	2	0	2.82569	Oxalic acid, 2TMS derivative	234.397	C8H18O4Si2	8	18		4	2	0	2.82569

## Sheet: WI-DCMS
WI-DCMS										WI-DCMS-H										WI-DCMS-T										WI-DCMS-D										WI-DCMS-M
Compound	Mw	Molecular formula	C	H	N	O	Si	nº n_benz	RRF	Compound	Mw	Molecular formula	C	H	N	O	Si	nº n_benz	RRF	Compound	Mw	Molecular formula	C	H	N	O	Si	nº n_benz	RRF	Compound	Mw	Molecular formula	C	H	N	O	Si	nº n_benz	RRF	Compound	Mw	Molecular formula	C	H	N	O	Si	nº n_benz	RRF
Toluene	92.1384	C7H8	7	8	0	0	0	1	1	Toluene	92.1397	C7H8	7	8		0	0	1	1	Toluene	92.1397	C7H8	7	8		0	0	1	1	Toluene	92.1397	C7H8	7	8		0	0	1	1	Toluene	92.1397	C7H8	7	8	0	0	0	1	1
Docosane	310.6	C22H46	22	46	0	0	0	0	1.22471	Nonadecane	268.523	C19H40	19	40	0	0	0	0	1.22764	2-Octene, 3,7-dimethyl-, (Z)-	140.267	C10H20	10	20	0	0	0	0	1.26787	Docosane	310.603	C22H46	22	46	0	0	0	0	1.2247	4,4'-Dimethoxy-2,2'-dimethylbiphenyl	242.315	C16H18O2	16	18	0	2	0	2	1.40823
Butylated Hydroxytoluene	220.351	C15H24O	15	24		1	0	1	1.32479	Butylated Hydroxytoluene	220.352	C15H24O	15	24	0	1	0	1	1.32478	β-Sitosterol, TMS derivative	486.892	C32H58OSi	32	58	0	1	1	0	1.36774	1-Hexene, 4,5-dimethyl-	112.213	C8H16	8	16	0	0	0	0	1.28426	Butylated Hydroxytoluene	220.352	C15H24O	15	24	0	1	0	0	1.42504
Cholestan-3-ol, TMS derivative	460.851	C30H56OSi	30	56	0	1	1	0	1.3709	2,6-Bis(tert-butyl)phenol, TMS derivative	278.507	C17H30OSi	17	30	0	1	1	1	1.41583	Tetracosanoic acid, methyl ester	382.665	C25H50O2	25	50	0	2	0	0	1.37926	1-Phenanthrenecarboxylic acid, 1,2,3,4,4a,10a-hexahydro-1,4a-dimethyl-7-(1-methylethyl)-, methyl ester, [1R-(1α,4aβ,10aα)]-	284.439	C20H28O	20	28	0	1	0	1	1.32833	6-Octadecenoic acid, methyl ester	296.489	C19H36O2	19	36	0	2	0	0	1.45176
.delta.-Tocopherol, TMS derivative	474.834	C30H54O2Si	30	54	0	2	1	1	1.39404	1-Phenanthrenecarboxylic acid, 1,2,3,4,4a,10a-hexahydro-1,4a-dimethyl-7-(1-methylethyl)-,	300.438	C20H28O2	20	28	0	2	0	1	1.42843	α-Tocopherol, TMS derivative	502.891	C32H58O2Si	32	58	0	2	1	1	1.38203	9-Octadecenoic acid, methyl ester, E	296.489	C19H36O2	19	36	0	2	0	0	1.45176	9-Octadecenoic acid (Z)-, methyl ester	296.489	C19H36O2	19	36	0	2	0	0	1.45176
2-cyclopropen-1-one, 2-[5-methoxy-2-(2-methoxy-1-naphthalenyl)-6-propyl-3-benzofuranyl]-3-(2,4,6-trimethylphenyl)-	516.6	C35H32O4	35	32	0	4	0	4	1.40595	benzene, 1,1'-methylenebis[3-(1,1-dimethylethyl)-5-methyl-4-[(trimethylsilyl)oxy]-	484.865	C29H48O2Si2	29	48	0	2	2	2	1.43672	Docosanoic acid, methyl ester	354.612	C23H46O2	23	46	0	2	0	0	1.39509	9,12-Octadecadienoic acid, methyl ester	296.489	C19H36O2	19	36	0	2	0	0	1.45176	9,12-Octadecadienoic acid, methyl ester	296.489	C19H34O2	19	36	0	2	0	0	1.45176
4-Phenylphenol, TMS derivative	242.388	C15H18OSi	15	18	0	1	1	2	1.41443	[2,6-Bis(1-methylethyl)phenoxy](trimethyl)silane	250.454	C15H26OSi	15	26	0	1	1	1	1.44393	Eicosanoic acid, methyl ester	326.558	C21H42O2	21	42	0	2	0	0	1.4141	Hexadecanoic acid, methyl ester	270.452	C17H34O2	17	34	0	2	0	0	1.46652	Hexadecanoic acid, methyl ester	270.452	C17H34O2	17	34	0	2	0	0	1.46652
1-Phenanthrenecarboxylic acid, 1,2,3,4,4a,10a-hexahydro-1,4a-dimethyl-7-(1-methylethyl)-, methyl ester, [1R-(1α,4aβ,10aα)]-	312.446	C21H28O2	21	28	0	2	0	1	1.42992	9-Octadecenoic acid, methyl ester, (E)-	296.489	C19H36O2	19	36	0	2	0	0	1.45176	Heptadecanoic acid, methyl ester	284.478	C18H36O2	18	36	0	2	0	0	1.45108	Dehydroabietic acid, TMS derivative	372.619	C23H36O2Si	23	36	0	2	1	1	1.47669	Dehydroabietic acid, TMS derivative	372.619	C23H36O2Si	23	36	0	2	1	1	1.47669
6-Octadecenoic acid, methyl ester	296.488	C19H36O2	19	36	0	2	0	0	1.45177	9-Octadecenoic acid (Z)-, methyl ester	296.489	C19H36O3	19	36	0	2	0	0	1.45176	9-Octadecenoic acid, methyl ester, (E)-	296.489	C19H36O2	19	36	0	2	0	0	1.45176	Ethanamine, N-ethyl-N-methyl-	87.1636	C5H13N	5	13	1	0	0	0	1.49635	3,5-Dimethylphenol, TMS derivative	194.347	C11H18OSi	11	18	0	1	1	1	1.531
10-Octadecenoic acid, methyl ester	296.488	C19H36O2	19	36	0	2	0	0	1.45177	3,5-di-tert-Butyl-4-hydroxyanisole	236.351	C15H24O2	15	24	0	2	0	1	1.45424	10-Octadecenoic acid, methyl ester	296.489	C19H36O2	19	36	0	2	0	0	1.45176	13-Octadecenoic acid, (E)-, TMS derivative	354.644	C21H42O2Si	21	42	0	2	1	0	1.51166	Pimaric acid, TMS derivative	374.635	C23H38O2Si	23	38	0	2	1	0	1.5349
13-Octadecenoic acid, (E)-, TMS derivative	296.488	C19H36O2	19	36	0	2	0	0	1.45177	1-Tridecanol, TMS derivative	272.543	C16H36OSi	16	36	0	1	1	0	1.45618	7-Tetradecen-1-ol, (E)-, TMS derivative	284.554	C17H36OSi	17	36	0	1	1	0	1.45667	7-Oxodehydroabietic acid, methyl ester	328.448	C21H28O3	21	28	0	3	0	1	1.52977	5α-Androstan-1α-methyl-3α-ol-17-one, di-trimethylsilyl	549.024	C30H56O3Si3	30	56	0	3	3	0	1.63442
9-Octadecenoic acid, (E)-, TMS derivative	296.488	C19H36O2	19	36	0	2	0	0	1.45177	2-Methyl-6-tert-butylphenol, TMS derivative	236.427	C14H24OSi	14	24	0	1	1	1	1.46101	Hexadecanoic acid, methyl ester	270.452	C17H34O2	17	34	0	2	0	0	1.46652	Palmitic Acid, TMS derivative	328.607	C19H40O2Si	19	40	0	2	1	0	1.52985	Eugenol TMS	236.384	C13H20O2Si	13	20	0	2	1	1	1.65366
Hexadecanoic acid, methyl ester	270.451	C17H34O2	17	34	0	2	0	0	1.46653	Hexadecanoic acid, methyl ester	270.452	C17H34O2	17	34	0	2	0	0	1.46652	9,12-Octadecadienoic acid (Z,Z)-, methyl ester	294.474	C19H34O2	19	34	0	2	0	0	1.46664	Pimaric acid, TMS derivative	374.635	C23H38O2Si	23	38	0	2	1	0	1.5349	Isoeugenol, TMS derivative	236.384	C13H20O2Si	13	20	0	2	1	1	1.65366
1-Dodecanol, TMS derivative	258.238	C15H34OSi	15	34	0	1	1	0	1.47117	9,12-Octadecadienoic acid (Z,Z)-, methyl ester	294.474	C19H34O2	19	34	0	2	0	0	1.46664	Methyl 9-cis,11-trans-octadecadienoate	294.474	C19H34O2	19	34	0	2	0	0	1.46664	Isopimaric acid, TMS	374.635	C23H38O2Si	23	38	0	2	1	0	1.5349	p-Coumaric alcohol, 2TMS derivative	294.539	C15H26O2Si2	15	26	0	2	2	1	1.69935
Dehydroabietic acid, TMS derivative	372.616	C23H36O2Si	23	36	0	2	1	1	1.4767	1-Dodecanol, TMS derivative	258.517	C15H34OSi	15	34	0	1	1	0	1.47273	1-Dodecanol, TMS derivative	258.517	C15H34OSi	15	34	0	1	1	0	1.47273	Estradiol, 2TMS derivative	416.748	C24H40O2Si2	24	40	0	2	2	1	1.53734	2-Hydroxyphenethyl alcohol, 2TMS derivative	282.528	C14H26O2Si2	14	26	0	2	2	1	1.71082
Diethylstilbestrol, 2TMS derivative	412.712	C24H36O2Si2	24	36		2	2	2	1.49593	2,5-di-tert-Butyl-1,4-benzoquinone	222.324	C14H22O2	14	22	0	2	0	1	1.47335	9,12,15-Octadecatrienoic acid, methyl ester, (Z,Z,Z)-	292.458	C19H32O2	19	32	0	2	0	0	1.48203	5,8,11-Eicosatriynoic acid, TMS derivative	372.619	C23H36O2Si	23	36	0	2	1	0	1.5485	4-Methylcatechol, 2TMS derivative	268.501	C13H24O2Si2	13	24	0	2	2	1	1.74903
Chavicol TMS	206.113	C12H18OSi	12	18	0	1	1	1	1.52539	Dehydroabietic acid, TMS derivative	372.619	C23H36O2Si	23	36	0	2	1	1	1.47669	9-Hexadecenoic acid, methyl ester, (Z)-	268.436	C17H32O2	17	32	0	2	0	0	1.4833	Buphedrone, N-trimethylsilyl-	249.426	C14H23NOSi	14	23	1	1	1	1	1.5522	3-Methylcatechol, 2TMS derivative	268.501	C13H24O2Si2	13	24	0	2	2	1	1.74903
9,12-Octadecadienoic acid (Z,Z)-, TMS derivative	352.627	C21H40O2Si	21	40	0	2	1	0	1.52549	Ethanamine, N-ethyl-N-methyl-	87.1636	C5H13N	5	13	1	0	0	0	1.49635	Ethanamine, N-ethyl-N-methyl-	87.1636	C5H13N	5	13	1	0	0	0	1.49635	7-Oxodehydroabietic acid, trimethylsilyl ester	386.603	C23H34O3Si	23	34	0	3	1	1	1.57744	Catechol, 2TMS derivative	254.474	C12H22O2Si2	12	22	0	2	2	1	1.79351
Palmitic Acid, TMS derivative	328.605	C19H40O2Si	19	40	0	2	1	0	1.52987	Stearic acid, TMS derivative	356.66	C21H44O2Si	21	44	0	2	1	0	1.49824	Methyl tetradecanoate	242.398	C15H30O2	15	30	0	2	0	0	1.50407	4-Estren-3,17-dione, di-trimethylsilyl	416.748	C24H40O2Si2	24	40	0	2	2	0	1.60669	Coniferyl aldehyde, TMS derivative	250.367	C13H18O3Si	13	18	0	3	1	1	1.84508
2,5-Dimethylphenol, TMS derivative	194.345	C11H18OSi	11	18		1	1	1	1.53101	10-Undecen-1-ol, TMS derivative	242.474	C14H30OSi	14	30	0	1	1	0	1.51111	9,12-Octadecadienoic acid (Z,Z)-, TMS derivative	352.629	C21H40O2Si	21	40	0	2	1	0	1.52547	4-Trimethylsilyloxy-3-heptene	186.367	C10H22OSi	10	22	0	1	1	0	1.63553	Acetovanillone, TMS derivative	238.356	C12H18O3Si	12	18	0	3	1	1	1.86928
3-Ethylphenol, TMS derivative	194.345	C11H18OSi	11	18		1	1	1	1.53101	Palmitic Acid, TMS derivative	328.607	C19H40O2Si	19	40	0	2	1	0	1.52985	Palmitic Acid, TMS derivative	328.607	C19H40O2Si	19	40	0	2	1	0	1.52985	Glycerol monostearate, 2TMS derivative	502.92	C27H58O4Si2	27	58	0	4	2	0	1.63641	2'-Hydroxy-4'-methoxyacetophenone, TMS derivative	238.356	C12H18O3Si	12	18	0	3	1	1	1.86928
Pimaric acid, TMS derivative	374.632	C23H38O2Si	23	38	0	2	1	0	1.53491	Palmitelaidic acid, TMS derivative	326.591	C19H38O2Si	19	38	0	2	1	0	1.54526	Phenol, TMS derivative	166.294	C9H14OSi	9	14	0	1	1	1	1.60384	Diethylamine, TMS derivative	145.319	C7H19NSi	7	19	1	0	1	0	1.63963	2,5-Dihydroxyacetophenone, 2TMS derivative	296.511	C14H24O3Si2	14	24	0	3	2	1	1.87795
Isopimaric acid, TMS	374.632	C23H38O2Si	23	38	0	2	1	0	1.53491	Myristic acid, TMS derivative	300.553	C17H36O2Si	17	36	0	2	1	0	1.56914	Ricinoleic acid, 2TMS derivative	442.825	C24H50O3Si2	24	50	0	3	2	0	1.62322	Pregn-5-en-20-one, 3,17-bis[(trimethylsilyl)oxy]-, O-methyloxime, (3β)-	505.884	C28H51NO3Si2	28	51	1	3	2	0	1.64329	Syringol, TMS derivative	226.345	C11H18O3Si	11	18	0	3	1	1	1.8968
Estradiol, 2TMS derivative	416.744	C24H40O2Si2	24	40	0	2	2	1	1.53735	Phenol, TMS derivative	166.294	C9H14OSi	9	14	0	1	1	1	1.60384	Glycerol monostearate, 2TMS derivative	502.92	C27H58O4Si2	27	58	0	4	2	0	1.63641	1-Monopalmitin, 2TMS derivative	474.866	C25H54O4Si2	25	54	0	4	2	0	1.67162	3-Hydroxybenzoic acid, 2TMS derivative	282.484	C13H22O3Si2	13	22	0	3	2	1	1.93135
2,5-Dimethylbenzenethiol, TMS derivative	210.41	C11H18SSi	11	18	0	0	1	1	1.53987	4-Estren-3,17-dione, di-trimethylsilyl	416.748	C24H40O2Si2	24	40	0	2	2	0	1.60669	Isoeugenol, TMS derivative	236.384	C13H20O2Si	13	20	0	2	1	1	1.65366	Corticosteron, 2TMS derivative	490.826	C27H46O4Si2	27	46	0	4	2	0	1.71225	Vanillin, TMS derivative	224.329	C11H16O3Si	11	16	0	3	1	1	1.93581
13-Retinoic acid, (Z)-, TMS derivative	372.6	C23H36O2Si	23	36	0	2	1	0	1.54844	Dodecanoic acid, TMS derivative	272.5	C15H32O2Si	15	32	0	2	1	0	1.61929	1-Monolinolein, 2TMS derivative	498.888	C27H54O4Si2	27	54	0	4	2	0	1.66053	Nonanoic acid, TMS derivative	230.42	C12H26O2Si	12	26	0	2	1	0	1.72729	Trimethylsilyl O-(trimethylsilyl)isohomovanillate	326.537	C15H26O4Si2	15	26	0	4	2	1	1.97049
5α-Androstan-1α-methyl-3α-ol-17-one, di-trimethylsilyl	448.319	C26H48O2Si2	26	48	0	2	2	0	1.54846	Glycerol monostearate, 2TMS derivative	502.92	C27H58O4Si2	27	58	0	4	2	0	1.63641	1-Monopalmitin, 2TMS derivative	474.866	C25H54O4Si2	25	54	0	4	2	0	1.67162	3-Vanilpropanol, bis(trimethylsilyl)-	326.58	C16H30O3Si2	16	30	0	3	2	1	1.76919	Methyl homovanillate, TMS derivative	268.382	C13H20O4Si	13	20	0	4	1	1	1.98309
2,2'-Methylenediphenol, 2TMS derivative	344.595	C19H28O2Si2	19	28		2	2	2	1.55787	Isoeugenol, TMS derivative	236.384	C13H20O2Si	13	20	0	2	1	1	1.65366	Methyl 9-heptadecenoate	202.29	C11H22O3	11	22	0	3	0	0	1.825	Octanoic acid, TMS derivative	216.393	C11H24O2Si	11	24	0	2	1	0	1.77704	Vanillic Acid, 2TMS derivative	312.51	C14H24O4Si2	14	24	0	4	2	1	2.02816
o-Cresol, TMS derivative	180.319	C10H16OSi	10	16		1	1	1	1.56376	Eugenol, TMS derivative	236.384	C13H20O2Si	13	20	0	2	1	1	1.65366	Acetamide, N,N-diethyl-	115.174	C6H13NO	6	13	1	1	0	0	1.83903	Ethyl (2-hydroxyphenyl)acetate, TMS derivative	252.383	C13H20O3Si	13	20	0	3	1	1	1.81387	Methyl vanillate, TMS derivative	254.355	C12H18O4Si	12	18	0	4	1	1	2.05611
m-Cresol, TMS derivative	180.319	C10H16OSi	10	16		1	1	1	1.56376	n-Butylamine, 2TMS derivative	217.5	C10H27NSi2	10	27	1	0	2	0	1.66494	2-(Ethylamino)ethanol, N,O-bis(trimethylsilyl)	233.499	C10H27NOSi2	10	27	1	1	2	0	1.84104	Acetamide, N,N-diethyl-	115.174	C6H13NO	6	13	1	1	0	0	1.83903	Levoglucosan, 3TMS derivative	378.685	C15H34O5Si3	15	34	0	5	3	0	2.25856
p-Cresol, TMS derivative	180.319	C10H16OSi	10	16		1	1	1	1.56376	Cyclohexene, 3-methyl-1-(trimethylsilyloxy)-	184.352	C10H20OSi	10	20	0	1	1	0	1.66829	Coniferyl aldehyde, TMS derivative	250.367	C13H18O3Si	13	18	0	3	1	1	1.84508	Coniferyl aldehyde, TMS derivative	250.367	C13H18O3Si	13	18	0	3	1	1	1.84508	Kojic acid, 2TMS derivative	286.472	C12H22O4Si2	12	22	0	4	2	0	2.33715
5β-Androst-1-en-17β-ol-3-one, di-trimethylsilyl	432.787	C25H44O2Si2	25	44	0	2	2	0	1.57691	1-Monopalmitin, 2TMS derivative	474.866	C25H54O4Si2	25	54	0	4	2	0	1.67162	Ethanolamine, 3TMS derivative	277.628	C11H31NOSi3	11	31	1	1	3	0	1.90704	3-Hydroxy-4-methoxyphenylpropionic acid, ethyl ester, TMS	296.435	C15H24O4Si	15	24	0	4	1	1	1.86918	1,6-Anhydro-2,3-O-isopropylidene-β-D-mannopyranose, TMS derivative	274.385	C12H22O5Si	12	22	0	5	1	0	2.38406
5,8,11,14-Eicosatetraynoic acid, TMS derivative	368.584	C23H32O2Si	23	32		2	1	0	1.57692	Phthalic acid, hex-3-yl isobutyl ester	306.398	C18H26O4	18	26	0	4	0	1	1.67516	L-Val-L-Leu, N-trimethylsilyl-, trimethylsilyl ester	374.667	C17H38N2O3Si2	17	38	2	3	2	0	1.91121	Acetovanillone, TMS derivative	238.356	C12H18O3Si	12	18	0	3	1	1	1.86928
7-Oxodehydroabietic acid, trimethylsilyl ester+	386.6	C23H34O3Si	23	34		3	1	1	1.57745	p-Coumaric alcohol, 2TMS derivative	294.539	C15H26O2Si2	15	26	0	2	2	1	1.69935	Azetidine, 1-acetyl-2-methyl-	113.158	C6H11NO	6	11	1	1	0	0	1.91205	3,4-Dihydroxyphenylpropionic acid, ethyl ester, di-TMS	354.59	C17H30O4Si2	17	30	0	4	2	1	1.87644
(2-(tert-Butyl)-4-methoxyphenoxy)trimethylsilane	252.42	C14H24O2Si	14	24	0	2	1	1	1.59742	2-Methoxy-5-methylphenol, TMS derivative	138.164	C8H10O2	8	10	0	2	0	1	1.70302	N-Methylpropionamide, trimethylsilyl derivative	159.302	C7H17NOSi	7	17	1	1	1	0	1.95756	Azetidine, 1-acetyl-2-methyl-	113.158	C6H11NO	6	11	1	1	0	0	1.91205
Phenol, TMS derrivative	166.292	C9H14OSi	9	14		1	1	1	1.60385	2-Hydroxyphenethyl alcohol, 2TMS derivative	282.528	C14H26O2Si2	14	26	0	2	2	1	1.71082	Formamide, N,N-diethyl-	101.147	C5H11NO	5	11	1	1	0	0	1.9833	2-Methoxymandelic acid, ethyl ester, TMS	282.408	C14H22O4Si	14	22	0	4	1	1	1.92163
(4-Benzylphenoxy)(trimethyl)silane	256.128	C16H20OSi	16	20	0	1	1	0	1.60489	3-Methylcatechol, 2TMS derivative	268.501	C13H24O2Si2	13	24	0	2	2	1	1.74903	2-Oxooctanoic acid, TMS derivative	230.376	C11H22O3Si	11	22	0	3	1	0	2.01166	Ethanamine, 2TMS derivative	45.0836	C2H7N	2	7	1	0	0	0	1.9294
4-Estren-3,17-dione, di-trimethylsilyl	416.7	C24H40O2Si2	24	40	0	2	2	0	1.60653	4-Methylcatechol, 2TMS derivative	268.501	C13H24O2Si2	13	24	0	2	2	1	1.74903	N-Methylacetamide, TMS derivative	145.275	C6H15NOSi	6	15	1	1	1	0	2.08281	Salicylic acid, 2TMS derivative	282.484	C13H22O3Si2	13	22	0	3	2	1	1.93135
Dodecanoic acid, TMS derivative	272.499	C15H32O2Si	15	32	0	2	1	0	1.6193	Atenolol, 4TMS derivative	555.064	C26H54N2O3Si4	26	54	2	3	4	1	1.75488	DL-Glyceraldehyde, bis(trimethylsilyl) ether, ethyloxime	277.508	C11H27NO3Si2	11	27	1	3	2	0	2.17822	Vanillin, TMS derivative	224.329	C11H16O3Si	11	16	0	3	1	1	1.93581
Cyclohexene, 3-ethyl-1-trimethylsilyloxy-	198.144	C11H22OSi	11	22	0	1	1	0	1.62241	3-Vanilpropanol, bis(trimethylsilyl)-	326.58	C16H30O3Si2	16	30	0	3	2	1	1.76919	Tris(trimethylsilyl)carbamate	277.584	C10H27NO2Si3	10	27	1	2	3	0	2.19086	Methyl salicylate, TMS derivative	224.329	C11H16O3Si	11	16	0	3	1	1	1.93581
Cyclohexene, 3,3-dimethyl-1-(trimethylsilyloxy)-	198.144	C11H22OSi	11	22	0	1	1	0	1.62241	O-Ethylhydroxylamine, 2TMS derivative	205.446	C8H23NOSi2	8	23	1	1	2	1	1.78221	N,N-Dimethylacetamide	87.1203	C4H9NO	4	9	1	1	0	0	2.21279	(14-methoxy-5,13,13-trimethyl-8-oxo-9,15-dioxapentacyclo[12.2.2.1(2,6).0(1,2).0(10,19)]nonadec-11-en-5-yl)methyl	434.524	C24H34O7	24	34	0	7	0	0	1.95147
16.alpha.,17.alpha.-Estriol, 3TMS derivative	504.9	C27H48O3Si3	27	48	0	3	3	1	1.6325	Catechol, 2TMS derivative	254.474	C12H22O2Si2	12	22	0	2	2	1	1.79351	N-Propionylglycine, TMS derivative	203.311	C8H17NO3Si	8	17	1	3	1	0	2.48094	N-Methylpropionamide, trimethylsilyl derivative	159.302	C7H17NOSi	7	17	1	1	1	0	1.95756
2-Hydroxyestrone, 2TMS derivative	430.728	C24H38O3Si2	24	38	0	3	2	1	1.6326	Ethyl 3-hydroxyphenylacetate, TMS derivative	252.383	C13H20O3Si	13	20	0	3	1	1	1.81387	Silanol, trimethyl-, carbonate (2:1)	206.387	C7H18O3Si2	7	18	0	3	2	0	2.62657	3-Acetyl-3a,8b-dihydroxy-2-methylindeno[1,2-b]furan-4-one, (Z)-, 2TMS derivative	404.607	C20H28O5Si2	20	28	0	5	2	1	1.9616
Deoxycholic Acid, 2TMS derivative	536.9	C30H56O4Si2	30	56		4	2	0	1.63476	Pregn-4-en-18-al, 3-(methoxyimino)-20-oxo-11,21-bis[(trimethylsilyl)oxy]-, 18-(O-methyloxime), (11β,17α)-	562.891	C29H50N2O5Si2	29	50	2	5	2	0	1.83182											Formamide, N,N-diethyl-	101.147	C5H11NO	5	11	1	1	0	0	1.9833
2,3-Dimethyl-aziridine	71.12	C4H9N	4	9	1	0	0	0	1.64721	Coniferyl aldehyde, TMS derivative	250.367	C13H18O3Si	13	18	0	3	1	1	1.84508											Azelaic acid, 2TMS derivative	332.584	C15H32O4Si2	15	32	0	4	2	0	2.02364
Eugenol TMS	236.382	C13H20O2Si	13	20		2	1	1	1.65368	Acetovanillone, TMS derivative	238.356	C12H18O3Si	12	18	0	3	1	1	1.86928											Vanillic Acid, 2TMS derivative	312.51	C14H24O4Si2	14	24	0	4	2	1	2.02816
Isoeugenol, TMS derivative	236.382	C13H20O2Si	13	20		2	1	1	1.65368	Isovanillin, TMS derivative	224.329	C11H16O3Si	11	16	0	3	1	1	1.93581											2,2-Dimethyl-5-[2-(2-trimethylsilylethoxymethoxy)-propyl]-[1,3]dioxolane-4-carboxaldehyde	318.481	C15H30O5Si	15	30	0	5	1	0	2.07585
Eugenol TMS	236.382	C13H20O2Si	13	20		2	1	1	1.65368	Cyclopentylcarboxylic acid, TMS derivative	186.324	C9H18O2Si	9	18	0	2	1	0	1.95987											Trimethylsilyl 3,5-bis(trimethylsilyloxy)-3-methylvalerate	364.701	C15H36O4Si3	15	36	0	4	3	0	2.08498
Cyclohexene, 3-methyl-1-(trimethylsilyloxy)-	184.128	C10H20OSi	10	20	0	1	1	0	1.6663	2-Hexenoic acid, (E)-, TMS derivative	186.324	C9H18O2Si	9	18	0	2	1	0	1.95987											Alizarin Yellow GG, O,O'-di(trimethylsilyl)-	431.592	C19H25N3O5Si2	19	25	3	5	2	2	2.09121
Methyl 3α,7β-dihydroxy-6-oxo-5β-cholan-24-oate, bis(trimethylsilyl) ether	564.367	C31H56O5Si2	31	56	0	5	2		1.69579	2-Hydroxyoctanoic acid, TMS derivative	232.392	C11H24O3Si	11	24	0	3	1	0	1.96998											N,N-Diethyl(trimethylsilyl)carbamate	189.328	C8H19NO2Si	8	19	1	2	1	0	2.1225
p-Coumaric alcohol, 2TMS derivative	294.147	C15H26O2Si2	15	26	0	2	2	1	1.69712	3,5-Dimethoxyphenylacetic acid, TMS derivative	268.382	C13H20O4Si	13	20	0	4	1	1	1.98309											DL-Glyceraldehyde, bis(trimethylsilyl) ether, ethyloxime	277.508	C11H27NO3Si2	11	27	1	3	2	0	2.17822
2-Methyl-1-butanol, TMS derivative	160.329	C8H20OSi	8	20	0	1	1	0	1.70313	Benzenepropanoic acid, 3-methoxy-α,4-bis[(trimethylsilyl)oxy]-, trimethylsilyl ester	428.744	C19H36O5Si3	19	36	0	5	3	1	1.98914											Tris(trimethylsilyl)carbamate	277.584	C10H27NO2Si3	10	27	1	2	3	0	2.19086
2-Methoxy-5-methylphenol, TMS derivative	210.345	C11H18O2Si	11	18		2	1	1	1.70826	2-Oxooctanoic acid, TMS derivative	230.376	C11H22O3Si	11	22	0	3	1	0	2.01166											N,N-Dimethylacetamide	87.1203	C4H9NO	4	9	1	1	0	0	2.21279
2-Hydroxyphenethyl alcohol, 2TMS derivative	282.147	C14H26O2Si2	14	26	0	2	2	1	1.70854	Azelaic acid, 2TMS derivative	332.584	C15H32O4Si2	15	32	0	4	2	0	2.02364											Levoglucosan, 3TMS derivative	378.685	C15H34O5Si3	15	34	0	5	3	0	2.25856
4-Methylvaleric acid, TMS derivative	188.339	C9H20O2Si	9	20	0	2	1	1	1.70882	Vanillic Acid, 2TMS derivative	312.51	C14H24O4Si2	14	24	0	4	2	1	2.02816											Bilobalide 2TMS	470.662	C21H34O8Si2	21	34	0	8	2	0	2.33386
5,6-Dihydro-5-methyluracil, 2TMS derivative	282.52	C14H26O2Si2	14	26		2	2	1	1.71079	Glycerol, 3TMS derivative	308.638	C12H32O3Si3	12	32	0	3	3	0	2.09551											1,6-Anhydro-2,3-O-isopropylidene-β-D-mannopyranose, TMS derivative	274.385	C12H22O5Si	12	22	0	5	1	0	2.38406
Corticosteron, 2TMS derivative	490.823	C27H46O4Si2	27	46		4	2	0	1.71226	Ethylene glycol, 2TMS derivative	206.43	C8H22O2Si2	8	22	0	2	2	0	2.11819											Monoethyl succinate, TMS derivative	218.322	C9H18O4Si	9	18	0	4	1	0	2.49628
3'-Hydroxyacetophenone, TMS derivative	208.329	C11H16O2Si	11	16	0	2	1	1	1.7406	2-Ethyl-5-methyl-4-[(trimethylsilyl)oxy]furan-3(2H)-one	214.334	C10H18O3Si	10	18	0	3	1	0	2.15527											Silanol, trimethyl-, carbonate (2:1)	206.387	C7H18O3Si2	7	18	0	3	2	0	2.62657
Pregn-4-ene-3,20-dione, 11,21-bis[(trimethylsilyl)oxy]-, bis(O-methyloxime), (11β)-	548.905	C29H52N2O4Si2	29	52	2	4	2	0	1.74514	Ethyl(2-hydroxyethyl)carbamic acid, O,O'-bis(trimethylsilyl)	277.508	C11H27NO3Si2	11	27	1	3	2	0	2.17822											3-Methyl-2-furoic acid, TMS derivative	126.11	C6H6O3	6	6	0	3	0	0	2.97669
3-Methylcatechol, 2TMS derivative	268.131	C13H24O2Si2	13	24	0	2	2	1	1.74665	3-Hydroxybutyric acid, 2TMS derivative	248.467	C10H24O3Si2	10	24	0	3	2	0	2.18989
4-Hydroxybenzyl alcohol, 2TMS derivative	268.5	C13H24O2Si2	13	24	0	2	2	1	1.74905	α-D-Galactopyranoside, methyl 2-(acetylamino)-2-deoxy-3,4-di-O-methyl-6-O-(trimethylsilyl)-	409.741	C16H39NO5Si3	16	39	1	5	3	0	2.21418
α-Cortolone, 4TMS derivative	655.216	C33H66O5Si4	33	66	0	5	4	0	1.75309	2,3,4-Trihydroxybutyric acid tetrakis(trimethylsilyl) deriv., (, (R*,R*)-)	424.829	C16H40O5Si4	16	40	0	5	4	0	2.23755
Methyl glycocholate, 3TMS derivative	696.2	C36H69NO6Si3	36	69	1	6	3	0	1.75554	Monoamidomalonic acid, tris(trimethylsilyl)	319.621	C12H29NO3Si3	12	29	1	3	3	0	2.23972
9,12-Octadecadienoic acid, methyl ester	352.627	C19H34O2	19	34		2	0	0	1.75629	β-D-Glucopyranosiduronic acid, 3-(5-ethylhexahydro-2,4,6-trioxo-5-pyrimidinyl)-1,1-dimethylpropyl 2,3,4-tris-O-(trimethylsilyl)-, methyl	677.019	C29H56N2O10Si3	29	56	2	10	3	0	2.23976
Guaiacol, TMS derivative	196.318	C10H16O2Si	10	16		2	1	1	1.76061	Acetamide, TMS derivative	131.249	C5H13NOSi	5	13	1	1	1	0	2.25817
Vanilpropanol, bis(trimethylsilyl)-	326.58	C16H30O3Si2	16	30		3	2	1	1.76922	Levoglucosan, 3TMS derivative	378.685	C15H34O5Si3	15	34	0	5	3	0	2.25856
2β,4a-Epoxymethylphenanthrene-7-methanol, 1,1-dimethyl-2-methoxy-8-(1,3-dithiin-2-ylidene)methyl-1,2,3,4,4a,4b,5,6,7,8,8a,9-dodecahydro-, acetate	490.7	C27H38O4S2	27	38	0	4	0	0	1.76951	Kojic acid, 2TMS derivative	286.472	C12H22O4Si2	12	22	0	4	2	0	2.33715
Isobutanol, TMS derivative	146.303	C7H18OSi	7	18	0	1	1	0	1.77315	3-Methyl-2-furoic acid, TMS derivative	198.292	C9H14O3Si	9	14	0	3	1	0	2.3502
Octanoic acid, TMS derivative	216.155	C11H24O2Si	11	24	0	2	1	0	1.7751	1,6-Anhydro-2,3-O-isopropylidene-β-D-mannopyranose, TMS derivative	274.385	C12H22O5Si	12	22	0	5	1	0	2.38406
Matairesinol, (3R-E)-, 2TMS derivative	502.747	C26H38O6Si2	26	38	0	6	2	2	1.79246	3-(5-Oxooxolan-2-yl)propanoic acid, TMS derivative	230.333	C10H18O4Si	10	18	0	4	1	0	2.40831
Catechol, 2TMS derivative	254.473	C12H22O2Si2	12	22		2	2	1	1.79353	Glycolic acid, 2TMS derivative	220.414	C8H20O3Si2	8	20	0	3	2	0	2.44348
Benzoic Acid, TMS derivative	194.076	C10H14O2Si	10	14	0	2	1	1	1.79601	Methylmalonic acid, 2TMS derivative	262.45	C10H22O4Si2	10	22	0	4	2	0	2.47107
4-Hydroxybenzaldehyde, TMS derivative	194.303	C10H14O2Si	10	14	0	2	1	1	1.7981	5-Trimethylsilanyl-3H-[1,2,3]triazole-4-carbaldehyde	169.257	C6H11N3OSi	6	11	3	1	1	0	2.64311
Ethyl 4-hydroxyphenylacetate, TMS derivative	252.38	C13H20O3Si	13	20		3	1	1	1.81388	5-Nitro-2-furoic acid, TMS derivative	229.262	C8H11NO5Si	8	11	1	5	1	0	3.5822
1-(Trimethylsiloxy)-2-methoxy-4-(1-trimethylsiloxyethenyl)-benzene	310.142	C15H26O3Si2	15	26	0	3	2	1	1.82957
Acetamide, N,N-diethyl-	115.17	C6H13NO	6	13	1	1	0	0	1.839
Coniferyl aldehyde, TMS derivative	250.366	C13H18O3Si	13	18		3	1	1	1.8451
p-Coumaric alcohol, 2TMS derivative	308.52	C15H24O3Si2	15	24	0	3	2	1	1.85777
m-Coumaric acid, 2TMS derivative	308.52	C15H24O3Si2	15	24	0	3	2	1	1.85777
3-Hydroxy-4-methoxyphenylpropionic acid, ethyl ester, TMS	296.144	C15H24O4Si	15	24	0	4	1	1	1.86737
Methyl 4-hydroxyphenylacetate, TMS derivative	238.35	C12H18O3Si	12	18	0	3	1	1	1.86926
Acetovanillone, TMS derivative	238.355	C12H18O3Si	12	18		3	1	1	1.8693
2-Heptenoic acid, (E)-, TMS derivative	200.123	C10H20O2Si	10	20	0	2	1	0	1.87564
2,6-Dihydroxyacetophenone, 2TMS derivative	296.51	C14H24O3Si2	14	24		3	2	1	1.87797
2,5-Dihydroxyacetophenone, 2TMS derivative	296.51	C14H24O3Si2	14	24		3	2	1	1.87797
Syringol, TMS derivative	226.103	C11H18O3Si	11	18	0	3	1	1	1.89479
Hexanoic acid, TMS derivative	188.339	C9H20O2Si	9	20		2	1	0	1.9118
4-Methylvaleric acid, TMS derivative	188.339	C9H20O2Si	9	20	0	2	1	0	1.9118
4-Methoxymandelic acid, ethyl ester, TMS	282.41	C14H22O4Si	14	22	0	4	1	1	1.92167
3-Hydroxybenzoic acid, 2TMS derivative	282.483	C13H22O3Si2	13	22	0	3	2	1	1.93137
Isovanillin, TMS derivative	224.328	C11H16O3Si	11	16	0	3	1	1	1.93583
Vanillin, TMS derivative	224.328	C11H16O3Si	11	16		3	1	1	1.93583
Methyl salicylate, TMS derivative	224.328	C11H16O3Si	11	16	0	3	1	1	1.93583
N-Methylpropionamide, trimethylsilyl derivative	159.27	C7H17NOSi	7	17	1	1	1	0	1.9572
3-Acetyl-3a,8b-dihydroxy-2-methylindeno[1,2-b]furan-4-one, (Z)-, 2TMS derivative	404.6	C20H28O5Si2	20	28		5	2	1	1.96159
3,4-Dihydroxyphenylacetic Acid, 3TMS derivative	384.69	C17H32O4Si3	17	32	0	4	3	1	1.96181
Trimethylsilyl O-(trimethylsilyl)isohomovanillate	326.137	C15H26O4Si2	15	26	0	4	2	1	1.96811
m-Methoxymandelic acid, 2TMS derivative	326.536	C15H26O4Si2	15	26	0	4	2	1	1.97051
Formamide, N,N-diethyl-	101.147	C5H11NO	5	11	1	1	0	0	1.98333
Azelaic acid, 2TMS derivative	332.583	C15H32O4Si2	15	32		4	2	0	2.02366
Vanillic Acid, 2TMS derivative	312.121	C14H24O4Si2	14	24	0	4	2	1	2.02567
Methyl isovanillate, TMS derivative	254.097	C12H18O4Si	12	18	0	4	1	1	2.05406
Syringaldehyde, TMS derivative	254.354	C12H18O4Si	12	18		4	1	1	2.05614
2-Pentenoic acid, (E)-, TMS derivative	172.092	C8H16O2Si	8	16	0	2	1	0	2.06245
Maltol, TMS derivative	198.291	C9H14O3Si	9	14		3	1	1	2.06397
Glycerol, 3TMS derivative	308.637	C12H32O3Si3	12	32	0	3	3	0	2.09554
2(5H)-Furanone, 5-methyl-	98.0999	C5H6O2	5	6	2	0	0	0	2.09711
4,6-Diketooctanoic acid,O,O'- bis(trimethylsilyl)	316.54	C14H28O4Si2	14	28		4	2	0	2.12054
Kojic acid, 2TMS derivative	286.472	C12H22O4Si2	12	22	0	4	2	1	2.1335
3-Oxo-1-cyclohexene-1-carboxylic acid tms	212.087	C10H16O3Si	10	16	0	3	1	0	2.20926
Methyltrioxitol, TMS derivative	236.381	C10H24O4Si	10	24		4	1	0	2.23048
Levoglucosan, 3TMS derivative	378.684	C15H34O5Si3	15	34		5	3	0	2.25859
D-(-)-Lactic acid, trimethylsilyl ether	234.44	C9H22O3Si2	9	22		3	2	0	2.30224
Hydracrylic acid, 2TMS derivative	234.44	C9H22O3Si2	9	22	0	3	2	0	2.30224
5-Oxoproline, 2TMS derivative	173.2	C8H15NO3	8	15	1	3	0	0	2.31472
Bilobalide 2TMS	470.661	C21H34O8Si2	21	34	0	8	2	0	2.33389
3-Methyl-2-furoic acid, TMS derivative	198.29	C9H14O3Si	9	14		3	1	0	2.35021
Levulinic acid, TMS derivative	188.087	C8H16O3Si	8	16	0	3	1	0	2.36186
1,6-Anhydro-2,3-O-isopropylidene-β-D-mannopyranose, TMS derivative	274.124	C12H22O5Si	12	22	0	5	1	0	2.38182
2-Furoic acid, TMS derivative	184.056	C8H12O3Si	8	12	0	3	1	0	2.53021
2(5H)-Furanone, 3-methyl-	98.0368	C5H6O2	5	6	0	2	0	0	2.58069
