# Supplementary material for: Bio-oil Fractionation According to Polarity and Molecular Size: Characterization and Application as Antioxidants
Source: Energy Fuels. 2024 Sep 25;38(19):18688–704. doi: 10.1021/acs.energyfuels.4c02641 (PMC11460040; doi:10.1021/acs.energyfuels.4c02641)
Supplement: Supplementary file 3 — ef4c02641_si_003.xlsx [file ef4c02641_si_003.xlsx]

## Sheet: WS-DCMS
Composition data: mass percentage (wt.%) of GC-elutable portion in each sample
WS-DCMS		WS-DCMS-T		WS-DCMS-D		WS-DCMS-M
Methoxy phenols	21.0168	Nitrogen compounds	72.9785	Methoxy phenols with aldehyde or ketone	18.0145	Methoxy phenols	40.0479
2-Methoxy-5-methylphenol, TMS derivative	9.4938	N-Methylpropionamide, trimethylsilyl derivative	28.8879	Vanillin, TMS derivative	6.10438	2-Methoxy-5-methylphenol, TMS derivative	22.5365
Guaiacol, TMS derivative	6.00483	Ethanolamine, 3TMS derivative	10.0487	Coniferyl aldehyde, TMS derivative	5.14446	Guaiacol, TMS derivative	10.0548
Eugenol, TMS derivative	2.48357	2,2-Diethylacetamide	7.51412	Acetovanillone, TMS derivative	4.94066	Eugenol TMS	3.63744
Isoeugenol, TMS derivative	1.50855	2,3-Dimethyl-aziridine	5.77725	Syringaldehyde, TMS derivative	0.584476	Isoeugenol, TMS derivative	2.42656
Syringol, TMS derivative	0.805799	Acetamide, N,N-diethyl-	5.19171	Isovanillin, TMS derivative	0.579894	Syringol, TMS derivative	0.917519
(2-(tert-Butyl)-4-methoxyphenoxy)trimethylsilane	0.537732	Formamide, N,N-diethyl-	4.88446	Coniferyl aldehyde, TMS derivative	0.37846	2-Methoxy-5-methylphenol, TMS derivative	0.475034
5-Allyl-1-methoxy-2,3-dihydroxybenzene, di(trimethylsilyl) ether	0.182526	L-Val-L-Leu, N-trimethylsilyl-, trimethylsilyl ester	4.60254	2'-Hydroxy-4'-methoxyacetophenone, TMS derivative	0.282196	Phenols	25.4612
Methoxy phenols with aldehyde or ketone	14.576	N-Methylacetamide, TMS derivative	1.72026	Furanes and pyranes	13.4306	Catechol, 2TMS derivative	7.12551
Vanillin, TMS derivative	8.07145	Diethylamine, TMS derivative	1.68001	3-Methyl-2-furoic acid, TMS derivative	5.11714	3-Methylcatechol, 2TMS derivative	3.48348
Acetovanillone, TMS derivative	3.16392	3-Hexanamine	1.60529	Maltol, TMS derivative	3.38549	2,6-Dimethylphenol, TMS derivative	3.42637
Coniferyl aldehyde, TMS derivative	2.7417	DL-Glyceraldehyde, bis(trimethylsilyl) ether, ethyloxime (isomer 2)	0.673779	2(5H)-Furanone, 5-methyl-	2.97311	m-Cresol, TMS derivative	3.1364
Syringaldehyde, TMS derivative	0.339098	Propylamine, 2TMS derivative	0.392459	Kojic acid, 2TMS derivative	0.829753	o-Cresol, TMS derivative	2.93084
Methyl isovanillate, TMS derivative	0.259871	Light oxygenates	14.4743	1,4-Dioxan-2-ol, TMS derivative	0.583309	Phenol, TMS derivative	2.40444
Phenols	14.2054	Butanedioic acid, 2TMS derivative	4.80267	2-Furoic acid, TMS derivative	0.541768	2,5-Dimethylphenol, TMS derivative	1.71357
Catechol, 2TMS derivative	3.54908	Pentane, 2,3,4-trimethyl-	3.89627	Methoxy phenols with acids, methoxy phenols with alcohols, methoxy phenols with esters	9.54538	3-Ethylphenol, TMS derivative	0.831522
3-Ethylphenol, TMS derivative	2.16042	Glycerol monostearate, 2TMS derivative	2.53428	3-Vanilpropanol, bis(trimethylsilyl)-	4.57181	Chavicol TMS	0.409102
Phenol, TMS derivative	1.79167	1-Monopalmitin, 2TMS derivative	1.82847	Vanillic Acid, 2TMS derivative	1.41347	Phenols with alcohols, phenols with acids, phenols with ketones, phenols with esters and benzoic acid	9.83493
3-Methylcatechol, 2TMS derivative	1.65306	Silanol, trimethyl-, carbonate (2:1)	0.870611	Trimethylsilyl O-(trimethylsilyl)isohomovanillate	0.641093	2-Hydroxyphenethyl alcohol, 2TMS derivative	3.79537
p-Cresol, TMS derivative	1.21165	Sorbic acid, TBDMS derivative	0.54197	Homovanillyl alcohol, 2TMS derivative	0.566869	p-Trimethylsilyloxyphenyl-bis(trimethylsilyloxy)ethane	1.42951
o-Cresol, TMS derivative	1.13857	Fatty compounds	5.82275	3-(4-Hydroxy-3-methoxyphenyl)propionic acid, 2TMS derivative	0.563165	p-Coumaric alcohol, 2TMS derivative	1.24937
2,5-Dimethylphenol, TMS derivative	0.952081	9,12-Octadecadienoic acid, methyl ester	1.76776	Methyl homovanillate, TMS derivative	0.436108	Methyl 4-hydroxyphenylacetate, TMS	0.920247
m-Cresol, TMS derivative	0.820198	6-Octadecenoic acid, methyl ester	1.3127	Ethyl homovanillate, TMS derivative	0.333736	2,6-Dihydroxyacetophenone, 2TMS derivative	0.720301
Diethylstilbestrol, 2TMS derivative	0.377231	Trimethylsilyl 14-acetoxy-3,6,9,12-tetraoxatetradecan-1-oate	1.26371	Methyl isovanillate, TMS derivative	0.327803	2-Hydroxybenzeneacetic acid, 2TMS derivative	0.608739
Chavicol TMS	0.242423	Azelaic acid, 2TMS derivative	0.899094	1-(Trimethylsiloxy)-2-methoxy-4-(1-trimethylsiloxyethenyl)-benzene	0.311422	2-Hydroxyphenethyl alcohol, 2TMS derivative	0.445349
4-Isopropylphenol, TMS derivative	0.181287	Undecanoic acid, TBDMS derivative	0.579485	Acetic acid, [4-methoxy-3-(trimethylsiloxy)phenyl]-, methyl ester	0.257201	3'-Hydroxyacetophenone, TMS derivative	0.383936
2,4'-Methylenediphenol, 2TMS derivative	0.127737	Methoxy phenols	3.13927	Homovanillic Acid, 2TMS derivative	0.122708	Benzoic Acid, TMS derivative	0.282114
Phenols with alcohols, phenols with acids, phenols with ketones, phenols with esters and benzoic acid	8.75388	2-Methoxy-5-methylphenol, TMS derivative	1.55358	Light oxygenates	8.11998	Nitrogen compounds	9.20706
2-Hydroxyphenethyl alcohol, 2TMS derivative	2.70833	Guaiacol, TMS derivative	1.15653	Heptanoic acid, TMS derivative	1.0805	N-Methylpropionamide, trimethylsilyl derivative	5.04679
p-Coumaric alcohol, 2TMS derivative	1.45223	Eugenol, TMS derivative	0.429165	2-Oxooctanoic acid, TMS derivative	1.05682	Acetamide, N,N-diethyl-	1.44524
Salicylic acid, 2TMS derivative	0.873416	Phenols	2.74422	Hexanoic acid, TMS derivative	1.02789	Azetidine, 1-acetyl-2-methyl-	1.42507
Methyl 4-hydroxyphenylacetate, TMS derivative	0.542211	Phenol, TMS derivative	2.29488	3-Oxo-1-cyclohexene-1-carboxylic acid tms	0.74915	Formamide, N,N-diethyl-	1.28996
2-Hydroxybenzeneacetic acid, 2TMS	0.523142	Catechol, 2TMD derivative	0.449339	2-Ketobutyric acid, TMS derivative	0.648888	Cyclotenes	6.82875
2,5-Dihydroxyacetophenone, 2TMS derivative	0.414649	Methoxy phenols with acids, methoxy phenols with alcohols, methoxy phenols with esters	0.840998	2-Ketohexanoic acid, trimethylsilyl ester	0.617895	Cyclohexene, 3-methyl-1-(trimethylsilyloxy)-	5.31107
3,4-Dihydroxyphenylpropionic acid	0.332524	3-Vanilpropanol, bis(trimethylsilyl)-	0.840998	Acrylic acid, TMS derivative	0.569259	Cyclohexene, 3-ethyl-1-trimethylsilyloxy	0.972975
Methyl vanillate, TMS derivative	0.324159			2-Pentenoic acid, (E)-, TMS derivative	0.566005	Cyclohexene, 3,3-dimethyl-1-(trimethylsilyloxy)-	0.544705
2-Hydroxyphenethyl alcohol, 2TMS derivative	0.320652			4,6-Diketooctanoic acid,O,O'- bis(trimethylsilyl)	0.548426	Methoxy phenols with aldehyde or ketone	6.30131
Benzoic Acid, TMS derivative	0.307677			Levulinic acid, TMS derivative	0.464677	Vanillin, TMS derivative	5.50386
m-Coumaric acid, 2TMS derivative	0.304796			Azelaic acid, 2TMS derivative	0.398211	Acetovanillone, TMS derivative	0.797458
3-Hydroxy-4-methoxyphenylpropionic	0.282177			Aconitic acid, (Z)-, 3TMS derivative	0.392252	Furanes and pyranes	1.50194
Ethyl 4-hydroxyphenylacetate, TMS derivative	0.205731			Nitrogen compounds	7.679	Maltol, TMS derivative	1.50194
Ethyl homovanillate, TMS derivative	0.162176			N-Methylpropionamide, trimethylsil derivative	2.80117	Fatty acids	0.812911
Light oxygenates	7.87577			5,6-Dihydro-5-methyluracil, 2TMS derivative	1.84317	2-Heptenoic acid, (E)-, TMS derivative	0.461615
2-Ketohexanoic acid, trimethylsilyl ester	1.46334			Acetamide, N,N-diethyl-	0.848839	1-Monopalmitin, 2TMS derivative	0.351295
Ethylene glycol, 2TMS derivative	0.712555			Formamide, N,N-diethyl-	0.790269
2-Ketobutyric acid, TMS derivative	0.629695			Uracil, 2TMS derivative	0.741411
Hexanoic acid, TMS derivative	0.603491			Azetidine, 1-acetyl-2-methyl-	0.654142
Acrylic acid, TMS derivative	0.453438			Anhydrosugars	6.07129
Methyltrioxitol, TMS derivative	0.44845			1,6-Anhydro-2,3-O-isopropylidene-β-D-mannopyranose, TMS derivative	5.56078
D-(-)-Lactic acid, trimethylsilyl ether	0.439744			Levoglucosan, 3TMS derivative	0.510516
2-Heptenoic acid, (E)-, TMS derivative	0.426729			Cyclotenes	5.73934
2-Pentenoic acid, (E)-, TMS derivative	0.360113			Cyclohexene, 3-methyl-1-(trimethylsilyloxy)-	4.02609
Pentanoic acid, TMS derivative	0.341783			Cyclohexene, 3-ethyl-1-trimethylsilyloxy	0.695983
4,6-Diketooctanoic acid,O,O'- bis(trimethylsilyl)	0.333817			Cyclohexene, 3-butyl-3-methyl-1-trimethylsilyloxy-	0.604432
5,6-Dihydro-5-methyluracil, 2TMS derivative	0.329276			4,4-Dimethyl-2-pentanol, TMS derivative	0.412832
Glycolic acid, 2TMS derivative	0.276803			Phenols	5.65893
Levulinic acid, TMS derivative	0.268874			3-Ethylphenol, TMS derivative	2.86998
3-Methyl-5-keto-3-hexenoic acid, O,O''- bis(trimethylsilyl) deriv	0.25949			4-Methylcatechol, 2TMS derivative	0.810057
4-Pentenoic acid, TMS derivative	0.251138			Catechol, 2TMS derivative	0.806054
Octanoic acid, TMS derivative	0.234461			Diethylstilbestrol, 2TMS derivative	0.584491
Oxalic acid, 2TMS derivative	0.0425809			Matairesinol, (3R-E)-, 2TMS derivative	0.365952
Furanes and pyranes	6.72834			2,4'-Methylenediphenol, 2TMS derivative	0.222395
3-Methyl-2-furoic acid, TMS derivative	2.68172			Steroid and Resin acids	5.20623
Maltol, TMS derivative	1.51021			Methyl 23-hydroxycholate tetrakis(trimethylsilyl)-	0.597001
2(5H)-Furanone, 3-methyl-	1.13262			2'-Deoxyinosine, tris(trimethylsilyl) derivative	0.539244
Kojic acid, 2TMS derivative	0.787461			δ-Tocopherol, TMS derivative	0.501612
2-Furoic acid, TMS derivative	0.616336			2-cyclopropen-1-one, 2-[5-methoxy-2-(2-methoxy-1-naphthalenyl)-6-propyl-3-benzofuranyl]-3-(2,4	0.46329
Methoxy phenols with acids, methoxy phenols with alcohols, methoxy phenols with esters	6.62933			Bilobalide 2TMS	0.38163
3-Vanilpropanol, bis(trimethylsilyl)-	2.7806			4-Estren-3,17-dione, di-trimethylsilyl	0.38163
Trimethylsilyl O-(trimethylsilyl)isohomovanillate	1.22346			7-Oxodehydroabietic acid, trimethylsilyl ester	0.369161
Vanillic Acid, 2TMS derivative	1.06708			5.alpha.-Androstan-2.alpha.-methyl-3.alpha.-ol-17-one, di-trimethyls ilyl	0.355353
Methyl homovanillate, TMS derivative	0.656597			Epimethendiol-diOTMS	0.353765
1-(Trimethylsiloxy)-2-methoxy-4-(1-trimethylsiloxyethenyl)-benzene	0.453341			Methyl 9,11,15-trihydroxy-6-oxoprost-13-en-1-oate, (9α,11α,13E,15S)-, 3TMS derivative	0.292097
3-(4-Hydroxy-3-methoxyphenyl)propionic acid, 2TMS derivative	0.256839			Pregn-4-ene-3,20-dione, 11,21-bis[(trimethylsilyl)oxy]-, bis(O-methyloxime), (11β)-	0.281141
Homovanillic Acid, 2TMS derivative	0.191397			1,4-Androstadien-3,17-dione, di-trimethylsilyl	0.275926
Nitrogen compounds	4.97751			Dehydroabietic acid, TMS derivative	0.260524
Acetamide, N,N-diethyl-	2.18923			.psi.,.psi.-Carotene, 3,3',4,4'-tetradehydro-1,1',2,2'-tetrahydro-1,1'-dimethoxy-2,2'-dioxo-	0.153854
Uracil, 2TMS derivative	0.940731			Methoxy phenols	5.09455
N-Methylpropionamide, trimethylsilyl derivative	0.605931			Eugenol, TMS derivative	2.83622
Tris(trimethylsilyl)carbamate	0.460433			(2-(tert-Butyl)-4-methoxyphenoxy)trimethylsilane	0.822796
5,6-Dihydro-5-methyluracil, 2TMS derivative	0.41667			Syringol, TMS derivative	0.631807
Formamide, N,N-diethyl-	0.364509			2-Methoxy-5-methylphenol, TMS derivative	0.543737
Cyclotenes	4.63627			Guaiacol, TMS derivative	0.25999
Cyclohexene, 3-methyl-1-(trimethylsilyloxy)-	3.82707			Fatty compounds	5.28092
Cyclohexene, 3-ethyl-1-trimethylsilyloxy	0.809201			9,12-Octadecadienoic acid, methyl ester	1.35261
Anhydrosugars	3.77259			9-Octadecenoic acid (Z)-, methyl ester	0.916453
1,6-Anhydro-2,3-O-isopropylidene-β-D-mannopyranose, TMS derivative	3.34857			5,8,11-Eicosatriynoic acid, TMS derivative	0.826194
Levoglucosan, 3TMS derivative	0.424014			18-O-Feruloyloxyoctadec-9-enoic acid, methyl ester, trimethylsilyl ether	0.606748
Mandelic acid derivatives	2.87026			Tridecanoic acid, TMS derivative	0.531476
2-Methoxymandelic acid, ethyl ester, TMS	2.13713			1-Monopalmitin, 2TMS derivative	0.319664
Ethyl mandelate, TMS derivative	0.303595			5,8,11-Eicosatriynoic acid, TMS derivative	0.287396
o-Methoxymandelic acid, 2TMS derivative	0.253674			5-Methyldocosane	0.289455
Matairesinol, (3R-E)-, 2TMS derivative	0.175865			1-Hexadecanol, TMS derivative	0.150926
Steroid and Resin acids	2.43551			Mandelic acid derivatives	4.59669
Methyl 23-hydroxycholate tetrakis(trimethylsilyl)-	0.311404			2-Methoxymandelic acid, ethyl ester, TMS	3.67035
.delta.-Tocopherol, TMS derivative	0.265945			o-Methoxymandelic acid, 2TMS derivative	0.470138
2'-Deoxyinosine, tris(trimethylsilyl) derivative	0.254929			Ethyl mandelate, TMS derivative	0.456199
1H-Indole-2,3-dione, 5-heptyl-1-(trimethylsilyl)-, 3-[O-(trimethylsilyl)oxime]	0.246739			Phenols with alcohols, phenols with acids, phenols with ketones, phenols with esters and benzoic acid	4.43407
5.alpha.-Androstan-2.alpha.-methyl-3.alpha.-ol-17-one, di-trimethyls ilyl	0.238953			p-Coumaric alcohol, 2TMS derivative	1.58621
2-cyclopropen-1-one, 2-[5-methoxy-2-(2-methoxy-1-naphthalenyl)-6-propyl-3-benzofuranyl]-3-(2,4,6-trimethylphenyl)-	0.20754			2-Hydroxyphenethyl alcohol, 2TMS derivative	1.28095
4-Estren-3,17-dione, di-trimethylsilyl	0.185862			3,4-Dihydroxyphenylpropionic acid	0.561641
1,4-Androstadien-3,17-dione, di-trimethylsilyl	0.165668			m-Coumaric acid, 2TMS derivative	0.373228
Methyl 9,11,15-trihydroxy-6-oxoprost-13-en-1-oate, (9α,11α,13E,15S)-, 3TMS derivative	0.13752			4-Isopropylphenol, TMS derivative	0.331694
Pregn-4-ene-3,20-dione, 11,21-bis[(trimethylsilyl)oxy]-, bis(O-methyloxime), (11β)-	0.135432			Benzoic Acid, TMS derivative	0.300354
Dehydroabietic acid, TMS derivative	0.101761			Others	1.48015
Cholestano[7,8-a]cyclobutane, 3-methoxy-6-oxo-2'-methylene-	0.0918761			Methyltrioxitol, TMS derivative	0.752224
7-Oxodehydroabietic acid, trimethylsilyl ester	0.0918761			1H-Indole-2,3-dione, 5-heptyl-1-(trimethylsilyl)-, 3-[O-(trimethylsilyl)oxime]	0.441734
Fatty compounds	1.4312			2-Hydroxyhippuric acid, 2TMS derivative	0.286192
5,8,11-Eicosatriynoic acid, TMS derivative	0.649373
18-O-Feruloyloxyoctadec-9-enoic acid, methyl ester, trimethylsilyl ether	0.283796
9,12-Octadecadienoic acid, methyl ester	0.274563
1-Dodecanol, TMS derivative	0.170704
1-Hexadecanol, TMS derivative	0.0527675

## Sheet: WI-DMCS
Composition data: mass percentage (wt.%) of GC-elutable portion in each sample
WI-DCMS		WI-DCMS-H		WI-DCMS-T		WI-DCMS-D		WI-DCMS-M
Steroid and Resin acids	21.5647	Fatty compounds	38.7574	Fatty compounds	92.2113	Nitrogen compounds	49.2944	Fatty compounds	47.9718
Dehydroabietic acid, TMS derivative	4.36084	9,12-Octadecadienoic acid (Z,Z)-, methyl ester	15.2223	9,12-Octadecadienoic acid (Z,Z)-, methyl ester	52.5566	N-Methylpropionamide, trimethylsilyl derivative	19.1556	9,12-Octadecadienoic acid, methyl ester	28.1091
7-Oxodehydroabietic acid, trimethylsilyl ester+	4.32285	9-Octadecenoic acid, methyl ester, (E)-	12.4322	9-Octadecenoic acid, methyl ester, (E)-	30.5545	Ethanamine, 2TMS derivative	6.92758	6-Octadecenoic acid, methyl ester	16.9063
1-Phenanthrenecarboxylic acid, 1,2,3,4,4a,10a-hexahydro-1,4a-dimethyl-7-(1-methylethyl)-, methyl ester, [1R-(1α,4aβ,10aα)]-	1.90009	Hexadecanoic acid, methyl ester	3.77949	Hexadecanoic acid, methyl ester	5.46796	Azetidine, 1-acetyl-2-methyl-	3.81124	Hexadecanoic acid, methyl ester	2.66386
4-Estren-3,17-dione, di-trimethylsilyl	1.48217	Azelaic acid, 2TMS derivative	1.20496	10-Octadecenoic acid, methyl ester	0.65388	Ethanamine, N-ethyl-N-methyl-	3.65266	9-Octadecenoic acid (Z)-, methyl ester	0.292567
.delta.-Tocopherol, TMS derivative	1.11612	1-Dodecanol, TMS derivative	1.1492	Docosanoic acid, methyl ester	0.549784	Acetamide, N,N-diethyl-	3.26752	Methoxy phenols with aldehyde or ketone	15.994
2-cyclopropen-1-one, 2-[5-methoxy-2-(2-methoxy-1-naphthalenyl)-6-propyl-3-benzofuranyl]-3-(2,4,6-trimethylphenyl)-	0.760215	Glycerol monostearate, 2TMS derivative	0.855279	Eicosanoic acid, methyl ester	0.350737	Buphedrone, N-trimethylsilyl-	2.88867	Vanillin, TMS derivative	8.03957
Isopimaric acid, TMS	0.74828	9-Octadecenoic acid (Z)-, methyl ester	0.768464	Glycerol monostearate, 2TMS derivative	0.328257	Formamide, N,N-diethyl-	2.72257	Acetovanillone, TMS derivative	4.26997
Pimaric acid, TMS derivative	0.697451	Stearic acid, TMS derivative	0.538697	2-Octene, 3,7-dimethyl-, (Z)-	0.283389	Tris(trimethylsilyl)carbamate	2.72173	2'-Hydroxy-4'-methoxyacetophenone, TMS derivative	1.87647
4-Estren-3,17-dione, di-trimethylsilyl	0.66094	1-Tridecanol, TMS derivative	0.464838	1-Monopalmitin, 2TMS derivative	0.243731	Diethylamine, TMS derivative	1.42937	Coniferyl aldehyde, TMS derivative	1.80795
Deoxycholic Acid, 2TMS derivative	0.616946	1-Monopalmitin, 2TMS derivative	0.443205	1-Monolinolein, 2TMS derivative	0.219356	N,N-Dimethylacetamide	1.10349	Methoxy phenols	10.7466
Methyl 3α,7β-dihydroxy-6-oxo-5β-cholan-24-oate, bis(trimethylsilyl) ether	0.533333	Dodecanoic acid, TMS derivative	0.338583	9,12-Octadecadienoic acid (Z,Z)-, methyl ester	0.210157	Diethylamine, TMS derivative	0.939502	Eugenol TMS	9.44897
3-Acetyl-3a,8b-dihydroxy-2-methylindeno[1,2-b]furan-4-one, (Z)-, 2TMS derivative	0.497781	Nonadecane	0.314166	Tetracosanoic acid, methyl ester	0.200703	DL-Glyceraldehyde, bis(trimethylsilyl) ether, ethyloxime	0.379834	Isoeugenol, TMS derivative	0.721234
2-Hydroxyestrone, 2TMS derivative	0.413331	2-Hydroxyoctanoic acid, TMS derivative	0.266209	9-Hexadecenoic acid, methyl ester, (Z)-	0.195544	N,N-Diethyl(trimethylsilyl)carbamate	0.294645	Syringol, TMS derivative	0.576394
16.alpha.,17.alpha.-Estriol, 3TMS derivative	0.399319	2-Hexenoic acid, (E)-, TMS derivative	0.242015	9,12,15-Octadecatrienoic acid, methyl ester, (Z,Z,Z)-	0.0798798	Steroid and Resin acids	17.6974	Phenols	10.4061
Estradiol, 2TMS derivative	0.396837	Myristic acid, TMS derivative	0.23288	Methyl 9-cis,11-trans-octadecadienoate	0.053864	Dehydroabietic acid, TMS derivative	5.31722	4-Methylcatechol, 2TMS derivative	3.19004
Bilobalide 2TMS	0.383602	Methylmalonic acid, 2TMS derivative	0.194718	1-Dodecanol, TMS derivative	0.0445228	7-Oxodehydroabietic acid, trimethylsilyl ester	5.11895	2-Hydroxyphenethyl alcohol, 2TMS derivative	2.84576
Cholestan-3-ol, TMS derivative	0.383204	10-Undecen-1-ol, TMS derivative	0.158302	Methyl 9-heptadecenoate	0.0426988	1-Phenanthrenecarboxylic acid, 1,2,3,4,4a,10a-hexahydro-1,4a-dimethyl-7-(1-methylethyl)-, methyl ester, [1R-(1α,4aβ,10aα)]-	1.83307	Butylated Hydroxytoluene	1.5596
Pregn-4-ene-3,20-dione, 11,21-bis[(trimethylsilyl)oxy]-, bis(O-methyloxime), (11β)-	0.29352	2-Oxooctanoic acid, TMS derivative	0.151813	9,12-Octadecadienoic acid (Z,Z)-, TMS derivative	0.038982	Pregn-5-en-20-one, 3,17-bis[(trimethylsilyl)oxy]-, O-methyloxime, (3β)-	1.30718	3,5-Dimethylphenol, TMS derivative	1.2193
2β,4a-Epoxymethylphenanthrene-7-methanol, 1,1-dimethyl-2-methoxy-8-(1,3-dithiin-2-ylidene)methyl-1,2,3,4,4a,4b,5,6,7,8,8a,9-dodecahydro-, acetate	0.291899	Phenols	22.6347	Methyl tetradecanoate	0.0377714	(14-methoxy-5,13,13-trimethyl-8-oxo-9,15-dioxapentacyclo[12.2.2.1(2,6).0(1,2).0(10,19)]nonadec-11-en-5-yl)methyl	0.933614	Catechol, 2TMS derivative	0.815479
13-Retinoic acid, (Z)-, TMS derivative	0.2629	Phenol, TMS derivative	20.3046	Ricinoleic acid, 2TMS derivative	0.0323686	Isopimaric acid, TMS	0.900556	3-Methylcatechol, 2TMS derivative	0.775887
Corticosteron, 2TMS derivative	0.24947	Catechol, 2TMS derivative	1.06352	Heptadecanoic acid, methyl ester	0.0314415	4-Estren-3,17-dione, di-trimethylsilyl	0.751239	Methoxy phenols with acids, methoxy phenols with alcohols, methoxy phenols with esters	6.4638
α-Cortolone, 4TMS derivative	0.239869	3-Methylcatechol, 2TMS derivative	0.535	2-Oxooctanoic acid, TMS derivative	0.0218041	Pimaric acid, TMS derivative	0.604202	Vanillic Acid, 2TMS derivative	2.0573
5α-Androstan-1α-methyl-3α-ol-17-one, di-trimethylsilyl	0.214278	4-Methylcatechol, 2TMS derivative	0.368888	7-Tetradecen-1-ol, (E)-, TMS derivative	0.0133655	Estradiol, 2TMS derivative	0.439545	Trimethylsilyl O-(trimethylsilyl)isohomovanillate	1.8745
Methyl glycocholate, 3TMS derivative	0.188808	2,6-Bis(tert-butyl)phenol, TMS derivative	0.190707	Nitrogen compounds	7.42424	Corticosteron, 2TMS derivative	0.290961	Methyl homovanillate, TMS derivative	1.85394
5β-Androst-1-en-17β-ol-3-one, di-trimethylsilyl	0.150631	2-Methyl-6-tert-butylphenol, TMS derivative	0.171944	N-Methylpropionamide, trimethylsilyl derivative	2.74704	Dehydroabietic acid, TMS derivative	0.200859	Methyl vanillate, TMS derivative	0.678054
Methoxy phenols	17.4752	Others	9.06486	Ethanolamine, 3TMS derivative	0.914263	Fatty compounds	10.6948	Phenols with alcohols, phenols with acids, phenols with ketones, phenols with esters and benzoic acid	4.1181
2-Methoxy-5-methylphenol, TMS derivative	7.47836	Benzene, 1,1'-methylenebis[3-(1,1-dimethylethyl)-5-methyl-4-[(trimethylsilyl)oxy]-	8.63697	Azetidine, 1-acetyl-2-methyl-	0.606874	9,12-Octadecadienoic acid, methyl ester	3.85742	p-Coumaric alcohol, 2TMS derivative	2.7572
Guaiacol, TMS derivative	3.74707	Benzenepropanoic acid, 3-methoxy-α,4-bis[(trimethylsilyl)oxy]-, trimethylsilyl ester	0.241663	Ethanamine, N-ethyl-N-methyl-	0.528269	9-Octadecenoic acid, methyl ester, E	2.45106	3-Hydroxybenzoic acid, 2TMS derivative	0.842346
Eugenol TMS	2.85466	2,5-di-tert-Butyl-1,4-benzoquinone	0.18623	L-Val-L-Leu, N-trimethylsilyl-, trimethylsilyl ester	0.519814	13-Octadecenoic acid, (E)-, TMS derivative	2.39283	2,5-Dihydroxyacetophenone, 2TMS derivative	0.518561
Isoeugenol, TMS derivative	1.82439	Nitrogen compounds	8.8581	Acetamide, N,N-diethyl-	0.451375	Azelaic acid, 2TMS derivative	0.470155	Steroid and Resin acids	1.69544
Eugenol TMS	0.666603	Monoamidomalonic acid, tris(trimethylsilyl)	2.98452	Formamide, N,N-diethyl-	0.44793	Hexadecanoic acid, methyl ester	0.385104	Dehydroabietic acid, TMS derivative	0.67376
Syringol, TMS derivative	0.396287	Ethyl(2-hydroxyethyl)carbamic acid, O,O'-bis(trimethylsilyl)	1.42499	N-Methylacetamide, TMS derivative	0.360036	Docosane	0.342847	5α-Androstan-1α-methyl-3α-ol-17-one, di-trimethylsilyl	0.523305
(2-(tert-Butyl)-4-methoxyphenoxy)trimethylsilane	0.264809	Acetamide, TMS derivative	0.699133	Tris(trimethylsilyl)carbamate	0.327581	Nonanoic acid, TMS derivative	0.261005	Pimaric acid, TMS derivative	0.498373
2-Methoxy-5-methylphenol, TMS derivative	0.242995	Monoamidomalonic acid, tris(trimethylsilyl)	0.618359	N,N-Dimethylacetamide	0.237239	7-Oxodehydroabietic acid, methyl ester	0.232554	Anhydrosugars	1.42798
Phenols	15.7285	Atenolol, 4TMS derivative	0.596726	2-(Ethylamino)ethanol, N,O-bis(trimethylsilyl)	0.156181	5,8,11-Eicosatriynoic acid, TMS derivative	0.159785	Levoglucosan, 3TMS derivative	0.770261
Phenol, TMS derrivative	6.21167	β-D-Glucopyranosiduronic acid, 3-(5-ethylhexahydro-2,4,6-trioxo-5-pyrimidinyl)-1,1-dimethylpropyl 2,3,4-tris-O-(trimethylsilyl)-, methyl	0.490407	DL-Glyceraldehyde, bis(trimethylsilyl) ether, ethyloxime	0.0697351	Octanoic acid, TMS derivative	0.142059	1,6-Anhydro-2,3-O-isopropylidene-β-D-mannopyranose, TMS derivative	0.657714
Catechol, 2TMS derivative	2.82041	Ethanamine, N-ethyl-N-methyl-	0.417174	N-Propionylglycine, TMS derivative	0.0579035	Light oxygenates	7.37075	Furanes and pyranes	0.592897
o-Cresol, TMS derivative	1.06114	n-Butylamine, 2TMS derivative	0.368111	Steroid and Resin acids	0.214628	1-Hexene, 4,5-dimethyl-	1.95605	Kojic acid, 2TMS derivative	0.592897
3-Methylcatechol, 2TMS derivative	0.727362	Monoamidomalonic acid, tris(trimethylsilyl)	0.312451	β-Sitosterol, TMS derivative	0.131027	Glycerol monostearate, 2TMS derivative	1.46175	Others	0.58334
2,5-Dimethylphenol, TMS derivative	0.685907	5-Trimethylsilanyl-3H-[1,2,3]triazole-4-carbaldehyde	0.262698	α-Tocopherol, TMS derivative	0.0836013	1-Monopalmitin, 2TMS derivative	0.976623	4,4'-Dimethoxy-2,2'-dimethylbiphenyl	0.58334
p-Cresol, TMS derivative	0.662978	Monoamidomalonic acid, tris(trimethylsilyl)	0.258458	Light oxygenates	0.0952946	Palmitic Acid, TMS derivative	0.933227
Butylated Hydroxytoluene	0.635677	Butylated Hydroxytoluene	0.257922	Silanol, trimethyl-, carbonate (2:1)	0.0728331	Silanol, trimethyl-, carbonate (2:1)	0.744058
3-Ethylphenol, TMS derivative	0.632621	O-Ethylhydroxylamine, 2TMS derivative	0.167144	Palmitic Acid, TMS derivative	0.0224615	Monoethyl succinate, TMS derivative	0.512225
Matairesinol, (3R-E)-, 2TMS derivative	0.469113	Methoxy phenols with aldehyde or ketone	8.56894	Phenols	0.0511621	Trimethylsilyl 3,5-bis(trimethylsilyloxy)-3-methylvalerate	0.482777
4-Phenylphenol, TMS derivative	0.423657	3,5-di-tert-Butyl-4-hydroxyanisole	6.20791	Phenol, TMS derivative	0.0511621	4-Trimethylsilyloxy-3-heptene	0.304033
(4-Benzylphenoxy)(trimethyl)silane	0.331131	3,5-Dimethoxyphenylacetic acid, TMS derivative	0.509061	Methoxy phenols	0.0413487	Methoxy phenols with aldehyde or ketone	6.30847
Diethylstilbestrol, 2TMS derivative	0.248058	Isovanillin, TMS derivative	0.473015	Isoeugenol, TMS derivative	0.0413487	Coniferyl aldehyde, TMS derivative	3.18096
m-Cresol, TMS derivative	0.242454	Coniferyl aldehyde, TMS derivative	0.384423	Methoxy phenols with aldehyde or ketone	0.0151543	Vanillin, TMS derivative	1.02002
Chavicol TMS	0.20453	Coniferyl aldehyde, TMS derivative	0.238116	Coniferyl aldehyde, TMS derivative	0.0151543	Acetovanillone, TMS derivative	0.961007
2,2'-Methylenediphenol, 2TMS derivative	0.186531	Ethyl 3-hydroxyphenylacetate, TMS derivative	0.228819			Methyl salicylate, TMS derivative	0.791939
Chavicol TMS	0.18529	[2,6-Bis(1-methylethyl)phenoxy](trimethyl)silane	0.205135			Ethyl (2-hydroxyphenyl)acetate, TMS derivative	0.354534
Methoxy phenols with aldehyde or ketone	10.0255	Phthalic acid, hex-3-yl isobutyl ester	0.172229			Methoxy phenols with acids, methoxy phenols with alcohols, methoxy phenols with esters	3.95607
Vanillin, TMS derivative	4.79562	Acetovanillone, TMS derivative	0.15023			3-Vanilpropanol, bis(trimethylsilyl)-	1.37522
Coniferyl aldehyde, TMS derivative	2.82171	Light oxygenates	4.976			2-Methoxymandelic acid, ethyl ester, TMS	0.642766
Acetovanillone, TMS derivative	1.55738	Methylmalonic acid, 2TMS derivative	1.04107			Salicylic acid, 2TMS derivative	0.480682
Isovanillin, TMS derivative	0.506845	Glycolic acid, 2TMS derivative	1.01645			3-Hydroxy-4-methoxyphenylpropionic acid, ethyl ester, TMS	0.435052
Syringaldehyde, TMS derivative	0.213574	3-Hydroxybutyric acid, 2TMS derivative	0.796304			Vanillic Acid, 2TMS derivative	0.409249
Isovanillin, TMS derivative	0.130376	Palmitic Acid, TMS derivative	0.738365			2-Methoxymandelic acid, ethyl ester, TMS	0.388507
Phenols with alcohols, phenols with acids, phenols with ketones, phenols with esters and benzoic acid	7.88765	Glycerol, 3TMS derivative	0.561547			3,4-Dihydroxyphenylpropionic acid, ethyl ester, di-TMS	0.22459
2-Hydroxyphenethyl alcohol, 2TMS derivative	1.38571	Ethylene glycol, 2TMS derivative	0.297666			Others	1.6322
Methyl 4-hydroxyphenylacetate, TMS derivative	1.04713	Glycerol, 3TMS derivative	0.234642			Alizarin Yellow GG, O,O'-di(trimethylsilyl)-	1.6322
4-Hydroxybenzyl alcohol, 2TMS derivative	0.891434	Palmitelaidic acid, TMS derivative	0.145846			Furanes and pyranes	1.62543
p-Coumaric alcohol, 2TMS derivative	0.83548	2,3,4-Trihydroxybutyric acid tetrakis(trimethylsilyl) deriv., (, (R*,R*)-)	0.144107			3-Methyl-2-furoic acid, TMS derivative	0.62612
Methyl salicylate, TMS derivative	0.761732	Furanes and pyranes	1.92777			3-Acetyl-3a,8b-dihydroxy-2-methylindeno[1,2-b]furan-4-one, (Z)-, 2TMS derivative	0.392421
m-Coumaric acid, 2TMS derivative	0.38948	5-Nitro-2-furoic acid, TMS derivative	0.81866			Bilobalide 2TMS	0.391842
3-Hydroxybenzoic acid, 2TMS derivative	0.375359	3-(5-Oxooxolan-2-yl)propanoic acid, TMS derivative	0.390388			2,2-Dimethyl-5-[2-(2-trimethylsilylethoxymethoxy)-propyl]-[1,3]dioxolane-4-carboxaldehyde	0.215046
p-Coumaric alcohol, 2TMS derivative	0.36284	3-Methyl-2-furoic acid, TMS derivative	0.304178			Anhydrosugars	1.42046
2,6-Dihydroxyacetophenone, 2TMS derivative	0.326551	Kojic acid, 2TMS derivative	0.230508			Levoglucosan, 3TMS derivative	0.573835
3'-Hydroxyacetophenone, TMS derivative	0.294759	2-Ethyl-5-methyl-4-[(trimethylsilyl)oxy]furan-3(2H)-one	0.184033			1,6-Anhydro-2,3-O-isopropylidene-β-D-mannopyranose, TMS derivative	0.846629
2,5-Dihydroxyacetophenone, 2TMS derivative	0.283667	Steroid and Resin acids	1.51255
2-Hydroxyphenethyl alcohol, 2TMS derivative	0.237008	Pregn-4-en-18-al, 3-(methoxyimino)-20-oxo-11,21-bis[(trimethylsilyl)oxy]-, 18-(O-methyloxime), (11β,17α)-	0.566308
3,4-Dihydroxyphenylacetic Acid, 3TMS derivative	0.207311	4-Estren-3,17-dione, di-trimethylsilyl	0.429536
Ethyl 4-hydroxyphenylacetate, TMS derivative	0.176198	1-Phenanthrenecarboxylic acid, 1,2,3,4,4a,10a-hexahydro-1,4a-dimethyl-7-(1-methylethyl)-,	0.28206
4-Hydroxybenzaldehyde, TMS derivative	0.164626	Dehydroabietic acid, TMS derivative	0.234649
Benzoic Acid, TMS derivative	0.148364	Methoxy phenols	1.27488
Fatty compounds	6.76487	Isoeugenol, TMS derivative	0.916279
13-Octadecenoic acid, (E)-, TMS derivative	1.92869	Eugenol, TMS derivative	0.260048
9,12-Octadecadienoic acid, methyl ester	1.37633	2-Methoxy-5-methylphenol, TMS derivative	0.0985578
Palmitic Acid, TMS derivative	0.851462	Anhydrosugars	0.991274
10-Octadecenoic acid, methyl ester	0.65229	1,6-Anhydro-2,3-O-isopropylidene-β-D-mannopyranose, TMS derivative	0.548646
Azelaic acid, 2TMS derivative	0.414548	Levoglucosan, 3TMS derivative	0.280988
9,12-Octadecadienoic acid (Z,Z)-, TMS derivative	0.320282	α-D-Galactopyranoside, methyl 2-(acetylamino)-2-deoxy-3,4-di-O-methyl-6-O-(trimethylsilyl)-	0.16164
1-Dodecanol, TMS derivative	0.289674	Methoxy phenols with acids, methoxy phenols with alcohols, methoxy phenols with esters	0.699528
6-Octadecenoic acid, methyl ester	0.260217	3-Vanilpropanol, bis(trimethylsilyl)-	0.396921
Dodecanoic acid, TMS derivative	0.238201	Vanillic Acid, 2TMS derivative	0.302607
9-Octadecenoic acid, (E)-, TMS derivative	0.198933	Phenols with alcohols, phenols with acids, phenols with ketones, phenols with esters and benzoic acid	0.426462
Hexadecanoic acid, methyl ester	0.183712	2-Hydroxyphenethyl alcohol, 2TMS derivative	0.220982
Docosane	0.0505171	p-Coumaric alcohol, 2TMS derivative	0.205479
Methoxy phenols with acids, methoxy phenols with alcohols, methoxy phenols with esters	4.18989	Cyclotenes	0.307615
Vanilpropanol, bis(trimethylsilyl)-	1.36766	Cyclohexene, 3-methyl-1-(trimethylsilyloxy)-	0.197493
Trimethylsilyl O-(trimethylsilyl)isohomovanillate	0.727895	Cyclopentylcarboxylic acid, TMS derivative	0.110123
Vanillic Acid, 2TMS derivative	0.723203
Trimethylsilyl O-(trimethylsilyl)isohomovanillate	0.51257
3-Hydroxy-4-methoxyphenylpropionic acid, ethyl ester, TMS	0.396632
Methyl isovanillate, TMS derivative	0.286235
1-(Trimethylsiloxy)-2-methoxy-4-(1-trimethylsiloxyethenyl)-benzene	0.175696
Furanes and pyranes	3.87011
3-Methyl-2-furoic acid, TMS derivative	1.13006
Maltol, TMS derivative	0.639437
Maltol, TMS derivative	0.43906
2-Furoic acid, TMS derivative	0.399693
Kojic acid, 2TMS derivative	0.380202
2(5H)-Furanone, 5-methyl-	0.362404
2(5H)-Furanone, 3-methyl-	0.325889
5,8,11,14-Eicosatetraynoic acid, TMS derivative	0.193364
Light oxygenates	3.81856
D-(-)-Lactic acid, trimethylsilyl ether	0.707458
Glycerol, 3TMS derivative	0.411727
Isobutanol, TMS derivative	0.397752
Hexanoic acid, TMS derivative	0.366043
Octanoic acid, TMS derivative	0.288965
4,6-Diketooctanoic acid,O,O'- bis(trimethylsilyl)	0.242063
Hydracrylic acid, 2TMS derivative	0.229351
4-Methylvaleric acid, TMS derivative	0.228515
2-Pentenoic acid, (E)-, TMS derivative	0.224327
4-Methylvaleric acid, TMS derivative	0.208114
2-Heptenoic acid, (E)-, TMS derivative	0.186694
2-Methyl-1-butanol, TMS derivative	0.18477
Levulinic acid, TMS derivative	0.142782
Nitrogen compounds	3.53887
N-Methylpropionamide, trimethylsilyl derivative	1.36426
Formamide, N,N-diethyl-	0.582765
Acetamide, N,N-diethyl-	0.526148
5-Oxoproline, 2TMS derivative	0.457624
2,3-Dimethyl-aziridine	0.365835
5,6-Dihydro-5-methyluracil, 2TMS derivative	0.242244
Cyclotenes	2.38637
Cyclohexene, 3-methyl-1-(trimethylsilyloxy)-	1.30478
Cyclohexene, 3-ethyl-1-trimethylsilyloxy-	0.526649
3-Oxo-1-cyclohexene-1-carboxylic acid tms	0.297563
Cyclohexene, 3,3-dimethyl-1-(trimethylsilyloxy)-	0.257382
Anhydrosugars	1.64939
1,6-Anhydro-2,3-O-isopropylidene-β-D-mannopyranose, TMS derivative	1.13059
Levoglucosan, 3TMS derivative	0.518796
Mandelic acid derivatives	0.624277
m-Methoxymandelic acid, 2TMS derivative	0.338476
4-Methoxymandelic acid, ethyl ester, TMS	0.285802
Others	0.476126
2,5-Dimethylbenzenethiol, TMS derivative	0.290224
Methyltrioxitol, TMS derivative	0.185902
